# Supplementary material for: Neuronal non-CG methylation is an essential target for MeCP2 function
Source: Mol Cell. 2021 Mar 18;81(6):1260–1275.e12. doi: 10.1016/j.molcel.2021.01.011 (PMC7980222; doi:10.1016/j.molcel.2021.01.011)
Supplement: Table S5. RNA-seq expression changes and methylation data for the 14,391 expressed genes, Related to STAR methods [file mmc2.xlsx]

## Sheet: Table S5
	gene_symbol	Log10 mCG binding sites	Log10 mCAC binding sites	Log10 mCG+mCAC binding sites	mCG/total binding sites	mCAC/total binding sites	Log2 FC KO/WT (6wk)	Log2 FC MM2/WT (6wk)	Log2 FC MM2/WT (12wk)	KO/WT (6wk) padj	MM2/WT (6wk) padj	MM2/WT (12wk) padj
ENSMUSG00000051951	Xkr4	3.1633	2.69445	3.29032	0.746414	0.253586	-0.0338124	0.0915694	0.0274284	0.911332	0.819076	0.937544
ENSMUSG00000025900	Rp1	3.07855	2.63741	3.21277	0.734148	0.265852	0.396059	0.586352	-0.0845417	0.672349	0.601929	0.956645
ENSMUSG00000025902	Sox17	0.707996	-0.124939	0.767527	0.871904	0.128096	0.149896	0.00174654	-0.338482	0.837121	0.999094	0.422022
ENSMUSG00000033845	Mrpl15	1.95969	0.933993	1.9988	0.913863	0.0861369	0.0105078	-0.0520736	-0.0532947	0.972879	0.93475	0.793051
ENSMUSG00000025903	Lypla1	2.40737	1.73846	2.49171	0.823497	0.176503	0.101936	-0.0913075	-0.0229027	0.756339	0.924843	0.969346
ENSMUSG00000033813	Tcea1	2.25272	1.36078	2.30513	0.886327	0.113673	0.209551	0.0310063	0.0538453	0.299126	0.988644	0.896407
ENSMUSG00000002459	Rgs20	2.87293	2.35135	2.98717	0.768698	0.231302	-0.40455	-0.380595	-0.361667	0.00523492	0.0203784	0.00498773
ENSMUSG00000033793	Atp6v1h	2.61131	1.80017	2.67369	0.866195	0.133805	0.028582	-0.0484731	-0.0629676	0.941351	0.968809	0.840309
ENSMUSG00000025905	Oprk1	1.76118	1.31555	1.89421	0.736157	0.263843	-1.08094	-0.583989	-0.472997	3.32213e-17	0.000127023	0.000461176
ENSMUSG00000033774	Npbwr1	1.41347	0.911158	1.53224	0.760716	0.239284	-1.35108	-0.48622	-0.669723	3.72478e-07	0.372889	0.0176758
ENSMUSG00000025907	Rb1cc1	2.47219	1.73094	2.5446	0.846417	0.153583	0.16568	0.0385937	0.0509126	0.148056	0.960885	0.809905
ENSMUSG00000033740	St18	3.08613	2.72071	3.2418	0.698762	0.301238	0.0612067	0.245593	0.0520256	0.865197	0.272534	0.895693
ENSMUSG00000051285	Pcmtd1	2.59161	2.05786	2.70307	0.773646	0.226354	0.192591	0.179152	0.204263	0.192054	0.396654	0.0988281
ENSMUSG00000025909	Sntg1	3.44878	2.93418	3.56464	0.76583	0.23417	-0.0796508	-0.0749134	0.0132235	0.777364	0.924674	0.978615
ENSMUSG00000061024	Rrs1	0.970579	0.127105	1.02877	0.874591	0.125409	-0.1447	0.116845	0.0792276	0.362753	0.724434	0.693556
ENSMUSG00000025911	Adhfe1	2.31979	1.77532	2.42885	0.777939	0.222061	0.308886	-0.119062	0.0225917	0.033909	0.812058	0.962186
ENSMUSG00000067879	Vxn	2.22055	1.92747	2.39931	0.662586	0.337414	-0.172741	-0.111734	-0.0840457	0.571186	0.912005	0.847046
ENSMUSG00000025912	Mybl1	1.9297	1.53339	2.07629	0.713519	0.286481	0.0382267	0.46981	0.343944	0.959635	0.153868	0.218219
ENSMUSG00000045210	Vcpip1	1.9713	1.13767	2.03074	0.872083	0.127917	0.0270205	0.0643922	0.0296573	0.93991	0.933474	0.938816
ENSMUSG00000025915	Sgk3	2.81161	2.40855	2.95628	0.716689	0.283311	0.360815	-0.0573569	0.101479	0.268496	0.985851	0.875321
ENSMUSG00000046101	Mcmdc2	2.22811	1.48982	2.30098	0.845531	0.154469	0.0820647	-0.0912824	-0.0722489	0.928072	0.979978	0.941254
ENSMUSG00000025917	Cops5	1.93704	0.503791	1.95277	0.964435	0.035565	0.0150361	0.0253208	-0.026774	0.970967	0.989721	0.948401
ENSMUSG00000056763	Cspp1	2.7137	1.96473	2.78494	0.848716	0.151284	-0.0423761	-0.0576477	0.0127857	0.864104	0.923699	0.972312
ENSMUSG00000067851	Arfgef1	2.64182	1.79414	2.69949	0.875648	0.124352	-0.0436532	-0.0111051	-0.0300911	0.696285	0.990522	0.814738
ENSMUSG00000048960	Prex2	3.07942	2.80129	3.26328	0.654844	0.345156	-0.00881429	0.0780459	0.0294017	0.986351	0.932859	0.951511
ENSMUSG00000057715	A830018L16Rik	3.29122	2.87731	3.43284	0.721727	0.278273	0.174499	0.174267	0.355243	0.586541	0.763852	0.0509882
ENSMUSG00000016918	Sulf1	3.09777	2.76687	3.26413	0.681769	0.318231	-0.0125304	0.240367	0.33431	0.984131	0.47447	0.0490416
ENSMUSG00000025938	Slco5a1	2.84491	2.51951	3.01303	0.679014	0.320986	0.241334	-0.533063	0.377294	0.595413	0.123597	0.216193
ENSMUSG00000005886	Ncoa2	3.29394	2.60573	3.37494	0.829866	0.170134	0.103233	-0.00237136	0.0544473	0.475071	0.998059	0.780609
ENSMUSG00000025935	Tram1	2.46897	1.46716	2.5102	0.909433	0.0905665	-0.05365	-0.0778694	-0.102981	0.850194	0.892157	0.576704
ENSMUSG00000025937	Lactb2	2.45397	2.00983	2.58739	0.73549	0.26451	-0.0935767	0.00334268	0.0377375	0.714271	0.998059	0.921795
ENSMUSG00000025932	Eya1	2.87564	2.67376	3.08736	0.614164	0.385836	0.231248	0.637646	0.905441	0.8839	0.715242	0.203148
ENSMUSG00000092083	Kcnb2	3.22485	2.91371	3.3976	0.671816	0.328184	0.290413	0.324303	0.35229	0.0735038	0.060445	0.00600657
ENSMUSG00000025925	Terf1	2.24466	1.62941	2.33896	0.804815	0.195185	0.0824315	0.0713532	0.04371	0.739553	0.924485	0.895586
ENSMUSG00000032719	Sbspon	2.39151	1.94949	2.52549	0.734542	0.265458	0.117587	-0.649937	-0.219297	0.924988	0.45459	0.813538
ENSMUSG00000067795	4930444P10Rik	2.04123	1.71958	2.21056	0.677135	0.322865	-0.223074	-0.0522842	0.253696	0.777022	0.993628	0.700319
ENSMUSG00000043716	Rpl7	1.42975	-0.346787	1.43696	0.983547	0.0164534	-0.0306075	0.0120366	-0.0451754	0.937822	0.995048	0.905827
ENSMUSG00000025921	Rdh10	2.23664	1.90886	2.404	0.68021	0.31979	0.0266232	-0.0860972	-0.00749183	0.951538	0.924485	0.990777
ENSMUSG00000025920	Stau2	3.14909	2.67003	3.27354	0.750834	0.249166	0.0607653	0.0434599	-0.0133911	0.798742	0.960885	0.973339
ENSMUSG00000025939	Ube2w	2.59841	1.74834	2.65578	0.876245	0.123755	0.107977	0.0609013	0.0466405	0.531693	0.924485	0.857558
ENSMUSG00000079658	Eloc	1.89182	0.83187	1.92809	0.919873	0.0801274	0.0613866	0.119838	0.128352	0.857711	0.803165	0.545841
ENSMUSG00000025940	Tmem70	1.81925	0.730782	1.8533	0.924581	0.0754188	0.243591	0.0705193	-0.12759	0.215431	0.950882	0.614102
ENSMUSG00000042686	Jph1	2.74056	2.36286	2.89257	0.704683	0.295317	-0.364812	-0.0949485	-0.0037668	0.333803	0.974279	0.998007
ENSMUSG00000025777	Gdap1	1.74143	1.15473	1.84145	0.794281	0.205719	0.073715	0.0734754	0.0907939	0.803309	0.926979	0.711096
ENSMUSG00000067780	Pi15	1.86844	1.69258	2.09038	0.59987	0.40013	-0.290295	-0.0365744	-0.111047	0.502354	0.993992	0.879469
ENSMUSG00000025776	Crispld1	2.06776	1.76989	2.24491	0.665045	0.334955	-0.0265102	0.18967	0.299434	0.978149	0.891743	0.438372
ENSMUSG00000041859	Mcm3	2.35115	1.60282	2.42248	0.848527	0.151473	0.0286429	0.115163	-0.185913	0.975044	0.963566	0.713102
ENSMUSG00000025931	Paqr8	2.6125	2.15676	2.74289	0.740657	0.259343	0.122558	0.196015	0.134427	0.620562	0.454534	0.518837
ENSMUSG00000041809	Efhc1	2.47281	1.96009	2.58912	0.765054	0.234946	0.0870715	0.122203	0.300854	0.930863	0.973038	0.576597
ENSMUSG00000041779	Tram2	2.9118	2.48495	3.04987	0.727675	0.272325	0.047251	0.24975	0.028964	0.945336	0.707186	0.973484
ENSMUSG00000025933	Tmem14a	1.83916	1.34044	1.9588	0.759208	0.240792	0.0603992	0.105397	0.0905197	0.894852	0.919633	0.810525
ENSMUSG00000025934	Gsta3	2.21964	1.82718	2.36734	0.711704	0.288296	0.143561	-0.427077	0.226506	0.742213	0.189908	0.442503
ENSMUSG00000028033	Kcnq5	3.34632	2.99141	3.50519	0.693647	0.306353	0.264918	0.280521	0.406076	0.201743	0.274664	0.00518841
ENSMUSG00000041670	Rims1	3.33052	2.79083	3.44064	0.776033	0.223967	0.256524	0.195571	0.200469	0.000501192	0.0302217	0.00425712
ENSMUSG00000026158	Ogfrl1	2.35939	1.82988	2.47181	0.771929	0.228071	0.0181875	-0.0149256	0.0285636	0.945883	0.991021	0.912837
ENSMUSG00000026156	B3gat2	2.75133	2.22318	2.86407	0.771378	0.228622	0.257971	0.0261409	0.0233307	0.171774	0.991021	0.967292
ENSMUSG00000026155	Smap1	2.56527	1.84029	2.64022	0.841485	0.158515	0.0329477	-0.0286734	-0.0203074	0.920032	0.985596	0.960232
ENSMUSG00000026154	Sdhaf4	2.0411	1.24551	2.1056	0.861988	0.138012	-0.0541847	-0.171636	-0.268203	0.927439	0.833328	0.283483
ENSMUSG00000026153	Fam135a	2.66594	1.98041	2.74739	0.828991	0.171009	0.0931842	0.0020705	0.0257038	0.750733	0.998754	0.957115
ENSMUSG00000026147	Col9a1	2.67579	2.3871	2.85604	0.660321	0.339679	-0.0352969	-0.0389494	-0.224514	0.976469	0.994531	0.786204
ENSMUSG00000026141	Col19a1	3.2529	2.83772	3.39417	0.722316	0.277684	-0.456053	-0.0227977	-0.493813	0.407154	0.995969	0.287488
ENSMUSG00000073725	Lmbrd1	2.82308	2.13178	2.90355	0.830865	0.169135	0.0167265	0.0443898	0.0250202	0.945336	0.929934	0.916483
ENSMUSG00000033569	Adgrb3	3.47382	2.88895	3.57422	0.793589	0.206411	0.131484	-0.00826615	0.0103868	0.400442	0.995492	0.980164
ENSMUSG00000048874	Phf3	2.59615	1.58365	2.63642	0.911442	0.0885583	0.095421	0.0451555	0.0600019	0.448363	0.930557	0.686748
ENSMUSG00000026064	Ptp4a1	1.54102	0.487138	1.57778	0.918837	0.0811633	0.0650338	0.0176141	0.00489283	0.927334	0.995492	0.997617
ENSMUSG00000026058	Khdrbs2	3.16803	2.76852	3.31371	0.715025	0.284975	0.0860745	0.0348403	0.117595	0.716259	0.981249	0.502172
ENSMUSG00000091318	Gm5415	1.35102	0.071882	1.37328	0.950042	0.0499577	0.224561	0.0966103	0.102142	0.545979	0.958003	0.853023
ENSMUSG00000026134	Prim2	3.19578	2.79276	3.34046	0.716663	0.283337	0.190032	0.103306	0.0135549	0.453543	0.920003	0.984317
ENSMUSG00000004768	Rab23	2.41484	1.42846	2.45749	0.906466	0.0935342	0.0171162	-0.038657	-0.132072	0.955259	0.967172	0.279418
ENSMUSG00000042215	Bag2	2.25699	1.34479	2.30714	0.890946	0.109054	0.00928521	-0.300293	-0.283987	0.98747	0.296362	0.131839
ENSMUSG00000042197	Zfp451	2.58365	1.81637	2.65217	0.85405	0.14595	0.0122114	0.0458632	0.00732338	0.96807	0.943162	0.984413
ENSMUSG00000042182	Bend6	2.6476	1.94151	2.7256	0.835597	0.164403	0.406663	0.176815	0.0837406	0.000239467	0.438576	0.719328
ENSMUSG00000026131	Dst	3.64286	2.80614	3.70191	0.872875	0.127125	0.245119	0.0317938	-0.00371414	0.174363	0.986465	0.996117
ENSMUSG00000042111	Ccdc115	1.39182	0.276462	1.4239	0.928787	0.0712133	-0.162222	-0.15472	-0.0447803	0.490615	0.740146	0.918357
ENSMUSG00000026127	Imp4	1.96306	0.677607	1.985	0.950727	0.0492728	-0.145782	-0.115525	-0.129342	0.343431	0.718783	0.365792
ENSMUSG00000026126	Ptpn18	2.12759	1.68458	2.26131	0.734988	0.265012	-1.1107	-0.105759	-0.0847889	0.0164242	0.986445	0.956645
ENSMUSG00000045174	Amer3	2.0013	1.02735	2.04513	0.904011	0.0959892	-0.0853822	0.0122323	0.0785338	0.762051	0.995048	0.778657
ENSMUSG00000037509	Arhgef4	3.03964	2.51619	3.15346	0.769465	0.230535	-0.10591	-0.0239898	0.0114167	0.401349	0.98261	0.972004
ENSMUSG00000037503	Fam168b	2.23157	1.30255	2.27992	0.894651	0.105349	0.14193	0.149651	0.120957	0.0253407	0.0296357	0.0417046
ENSMUSG00000026123	Plekhb2	2.52278	1.47885	2.56036	0.917112	0.0828884	-0.00779918	0.00285934	-0.0347261	0.985536	0.998217	0.920928
ENSMUSG00000045216	Hs6st1	2.59427	1.95216	2.68346	0.814347	0.185653	0.0560554	0.177172	0.159864	0.935906	0.864935	0.730705
ENSMUSG00000037470	Uggt1	2.98678	2.08192	3.03774	0.889291	0.110709	0.0358961	-0.0741105	-0.0560132	0.815478	0.675884	0.61277
ENSMUSG00000037447	Arid5a	2.2539	1.7532	2.37306	0.760039	0.239961	-0.217656	-0.163491	-0.300923	0.714398	0.930324	0.495258
ENSMUSG00000010453	Kansl3	2.4125	1.40807	2.45349	0.909931	0.0900692	0.106607	-0.00770619	-0.0537842	0.489828	0.995492	0.802137
ENSMUSG00000037432	Fer1l5	2.67995	2.0994	2.78125	0.791954	0.208046	-0.00357564	0.0911954	-0.123203	0.996365	0.962065	0.803706
ENSMUSG00000001143	Lman2l	2.41122	1.41313	2.45278	0.908726	0.0912745	-0.153809	-0.0782957	-0.115032	0.608043	0.950162	0.721564
ENSMUSG00000037408	Cnnm4	2.6059	1.98972	2.70002	0.805152	0.194848	-0.108659	0.13254	-0.0395803	0.721695	0.811407	0.93332
ENSMUSG00000001138	Cnnm3	2.33271	1.23325	2.36595	0.926328	0.0736722	-0.00275762	-0.0451702	-0.138721	0.997	0.986465	0.719947
ENSMUSG00000067653	Ankrd23	2.02816	0.893207	2.05888	0.931715	0.068285	0.114733	0.0403458	-0.162875	0.90929	0.994531	0.860654
ENSMUSG00000079610	Ankrd39	2.08472	1.02735	2.1212	0.919434	0.0805659	-0.0942299	-0.19938	-0.0921773	0.716259	0.421667	0.701
ENSMUSG00000026121	Sema4c	2.13939	1.05918	2.17407	0.923244	0.0767556	-0.26263	-0.0201385	-0.189597	0.280887	0.994531	0.476807
ENSMUSG00000061518	Cox5b	1.07828	-0.19382	1.10089	0.949267	0.0507333	0.13254	-0.0494844	-0.102706	0.603838	0.974531	0.697316
ENSMUSG00000037351	Actr1b	2.14856	0.846337	2.16969	0.952505	0.047495	-0.105901	-0.0504406	-0.0393687	0.39779	0.922029	0.851449
ENSMUSG00000102416	4933424G06Rik	2.5613	1.93044	2.6526	0.810399	0.189601	-0.0400321	-0.0911244	0.157444	0.96825	0.981085	0.820277
ENSMUSG00000026117	Zap70	2.45001	1.83588	2.54453	0.80441	0.19559	0.229213	0.511846	0.342148	0.73768	0.389369	0.467852
ENSMUSG00000026116	Tmem131	3.05407	2.35205	3.13274	0.834306	0.165694	-0.000426711	0.0252088	0.0262237	0.999215	0.991021	0.96081
ENSMUSG00000050122	Vwa3b	3.14911	2.58561	3.25401	0.785415	0.214585	-0.0999538	0.0559519	0.182423	0.9004	0.991021	0.764838
ENSMUSG00000026114	Cnga3	2.60988	2.04112	2.71365	0.78745	0.21255	-0.490572	-0.499154	-0.256553	0.10826	0.179381	0.477389
ENSMUSG00000026113	Inpp4a	2.9654	2.42524	3.07542	0.776219	0.223781	-0.00999585	-0.000883559	-0.0027699	0.941999	0.998467	0.989094
ENSMUSG00000026112	Coa5	1.86442	0.631444	1.88911	0.944749	0.0552508	-0.109164	-0.0841932	-0.0458641	0.441957	0.788036	0.833023
ENSMUSG00000026111	Unc50	1.86838	0.528917	1.88781	0.956237	0.0437625	-0.0386207	-0.0688617	-0.0813627	0.919003	0.941142	0.768474
ENSMUSG00000026110	Mgat4a	2.99112	2.36586	3.08349	0.808409	0.191591	0.26464	0.0418476	0.0145103	0.0201569	0.96853	0.972231
ENSMUSG00000026090	2010300C02Rik	3.05219	2.5017	3.15992	0.780322	0.219678	0.27087	-0.527423	-0.087855	0.776938	0.605852	0.952986
ENSMUSG00000060771	Tsga10	2.68214	2.1839	2.80189	0.759008	0.240992	0.18283	-0.065902	-0.00999867	0.259915	0.936698	0.984413
ENSMUSG00000037216	Lipt1	1.70804	-0.443697	1.71109	0.992998	0.00700185	-0.474155	0.00500173	-0.134413	0.0354051	0.998467	0.744541
ENSMUSG00000026088	Mitd1	2.15957	0.941014	2.18506	0.94299	0.0570104	-0.138425	-0.00363301	-0.0166822	0.752046	0.998692	0.984413
ENSMUSG00000026087	Mrpl30	1.69858	0.522444	1.7266	0.937506	0.0624941	0.055365	-0.00958683	-0.0893797	0.864052	0.995492	0.703266
ENSMUSG00000058407	Txndc9	2.00875	0.704151	2.02977	0.952752	0.0472478	-0.0387522	-0.111607	-0.087012	0.890406	0.727363	0.631521
ENSMUSG00000026083	Eif5b	2.55039	1.63518	2.60021	0.891614	0.108386	0.0408505	-0.0511252	-0.022872	0.838933	0.918529	0.929562
ENSMUSG00000026082	Rev1	2.57287	1.6602	2.62297	0.891049	0.108951	0.0840026	-0.0222348	0.022374	0.634074	0.986213	0.94257
ENSMUSG00000037138	Aff3	3.66691	3.23385	3.80329	0.730502	0.269498	0.461816	0.312235	0.295769	0.0620073	0.470494	0.289629
ENSMUSG00000048814	Lonrf2	2.43635	1.45179	2.47916	0.90611	0.0938905	0.137343	-0.000855649	0.033506	0.204277	0.998853	0.885581
ENSMUSG00000026080	Chst10	2.47283	1.62221	2.53014	0.876383	0.123617	-0.00866646	-0.0558777	-0.0800279	0.969124	0.83626	0.374654
ENSMUSG00000026078	Pdcl3	2.09089	0.791691	2.11217	0.95219	0.0478103	-0.000305723	-0.0498042	-0.11198	0.999215	0.971248	0.61277
ENSMUSG00000026077	Npas2	3.20177	2.74013	3.33063	0.743259	0.256741	0.241049	-0.302435	0.2193	0.531693	0.548557	0.542998
ENSMUSG00000073702	Rpl31	1.36847	0.0170333	1.38739	0.957377	0.042623	-0.201749	-0.0921527	-0.0688213	0.381299	0.929161	0.865079
ENSMUSG00000003134	Tbc1d8	3.04432	2.4542	3.14365	0.795565	0.204435	0.0985872	-0.16567	0.127384	0.658696	0.497968	0.456079
ENSMUSG00000003135	Cnot11	1.94074	0.507856	1.95648	0.964406	0.0355939	-0.00277029	0.0591582	0.0101958	0.994018	0.926418	0.979446
ENSMUSG00000048234	Rnf149	2.18616	1.61532	2.2895	0.788252	0.211748	0.16074	0.152009	0.0478602	0.447689	0.679648	0.903337
ENSMUSG00000050967	Creg2	2.39337	1.96853	2.53198	0.726759	0.273241	0.0255935	0.0679549	-0.05073	0.941999	0.924843	0.867494
ENSMUSG00000026074	Map4k4	3.03237	2.28382	3.10367	0.848592	0.151408	0.0465818	0.0840743	0.0160977	0.884395	0.887727	0.972882
ENSMUSG00000026073	Il1r2	2.60737	2.14301	2.73554	0.74445	0.25555	0.0901769	0.0870001	0.0558557	0.931428	0.985685	0.964164
ENSMUSG00000026072	Il1r1	2.82421	2.50671	2.99488	0.67504	0.32496	-0.0121318	0.356986	0.25233	0.990394	0.709215	0.669223
ENSMUSG00000026062	Slc9a2	2.8253	2.37423	2.9569	0.738581	0.261419	-0.0505044	0.584025	0.826838	0.980733	0.750259	0.257084
ENSMUSG00000041945	Mfsd9	2.19634	1.54642	2.28409	0.817052	0.182948	0.23597	-0.173162	-0.128989	0.776868	0.954444	0.902492
ENSMUSG00000045515	Pou3f3	0.983626	0.651278	1.14953	0.682495	0.317505	-0.0217997	0.104022	0.043019	0.989266	0.990424	0.984413
ENSMUSG00000060679	Mrps9	2.60855	2.11468	2.72936	0.757161	0.242839	0.151902	0.0132712	0.0648492	0.46341	0.994894	0.838006
ENSMUSG00000041907	Gpr45	2.64922	2.0385	2.74441	0.803172	0.196828	-0.162616	-0.0350036	-0.0396313	0.268496	0.979008	0.898637
ENSMUSG00000070939	Tgfbrap1	2.55085	1.83155	2.6267	0.839733	0.160267	0.0320869	0.0546643	0.0195888	0.855334	0.861049	0.929193
ENSMUSG00000010290	AI597479	1.9298	1.07041	1.98603	0.878556	0.121444	0.0748684	0.0351875	-0.0193969	0.801922	0.982953	0.968992
ENSMUSG00000008136	Fhl2	2.75551	2.33242	2.8946	0.725958	0.274042	0.125415	0.300169	0.326945	0.823225	0.609026	0.269563
ENSMUSG00000066877	Nck2	2.98311	2.5814	3.12816	0.71605	0.28395	0.163572	0.136087	0.238991	0.272774	0.622288	0.0231875
ENSMUSG00000026051	Ecrg4	1.94054	1.51282	2.07837	0.728073	0.271927	0.626754	0.257034	0.294473	0.350433	0.938862	0.767518
ENSMUSG00000057363	Uxs1	2.65982	2.04864	2.75492	0.803339	0.196661	-0.116262	0.0881797	0.0467991	0.618122	0.88847	0.897117
ENSMUSG00000041763	Tpp2	2.33455	1.49485	2.39322	0.873635	0.126365	0.0261259	0.0514976	0.020813	0.933656	0.949695	0.955846
ENSMUSG00000047343	Mettl21c	1.65634	0.964731	1.73675	0.830965	0.169035	0.287293	0.0131565	0.0226654	0.535492	0.99738	0.984413
ENSMUSG00000026049	Tex30	1.83579	1.05805	1.90279	0.857027	0.142973	-0.332731	0.0774964	0.251705	0.337175	0.979703	0.449967
ENSMUSG00000026047	Poglut2	1.82321	0.389166	1.83891	0.964498	0.0355021	-0.138832	-0.16367	-0.166966	0.474538	0.577703	0.264948
ENSMUSG00000041684	Bivm	2.10415	1.04493	2.14048	0.919748	0.0802518	-0.0759898	-0.0581506	-0.125698	0.805084	0.958082	0.550942
ENSMUSG00000026048	Ercc5	2.24245	1.31048	2.29049	0.89529	0.10471	-0.0806552	-0.0476905	-0.0704112	0.702119	0.957284	0.735247
ENSMUSG00000056870	Gulp1	2.89958	2.56015	3.06325	0.686021	0.313979	-0.00472728	0.11654	-0.024877	0.99607	0.957469	0.981197
ENSMUSG00000026043	Col3a1	2.12349	1.78433	2.28724	0.685884	0.314116	0.00850005	0.386513	0.429918	0.997803	0.951933	0.832155
ENSMUSG00000026042	Col5a2	2.57385	2.2477	2.74173	0.67939	0.32061	-0.239257	0.231715	0.0790283	0.756505	0.9062	0.948372
ENSMUSG00000025995	Wdr75	2.18425	1.07078	2.21647	0.9285	0.0715002	-0.0980472	-0.136674	-0.0507621	0.661572	0.657139	0.867891
ENSMUSG00000025993	Slc40a1	1.96374	1.57507	2.11254	0.709909	0.290091	-0.199339	-0.109636	-0.417089	0.619805	0.944884	0.0624031
ENSMUSG00000041144	Dnah7b	3.09735	2.64159	3.22773	0.740661	0.259339	-0.370456	-0.298113	-0.417917	0.149802	0.464826	0.0433523
ENSMUSG00000101337	Dnah7c	3.15642	2.68092	3.28177	0.749303	0.250697	-0.370118	-0.29413	-0.35972	0.115526	0.424746	0.0670083
ENSMUSG00000025986	Slc39a10	2.54649	2.26328	2.72861	0.657488	0.342512	0.0182362	0.161743	0.122167	0.945336	0.20433	0.251579
ENSMUSG00000026109	Tmeff2	3.00534	2.60995	3.1522	0.713086	0.286914	0.249192	0.106407	0.0572325	0.0384125	0.764911	0.826527
ENSMUSG00000045954	Cavin2	2.00728	1.60444	2.15201	0.716581	0.283419	0.314533	0.155956	-0.0257396	0.24283	0.868083	0.973742
ENSMUSG00000026107	Nabp1	1.62752	1.44373	1.84631	0.604245	0.395755	-0.0164096	0.239252	0.0586989	0.974371	0.391144	0.885989
ENSMUSG00000018417	Myo1b	3.12814	2.6697	3.25782	0.741849	0.258151	0.551481	0.338234	0.457782	5.14683e-09	0.0045018	2.03711e-07
ENSMUSG00000026104	Stat1	2.7079	2.12467	2.80864	0.792974	0.207026	0.114794	0.0623437	-0.113968	0.749829	0.973038	0.732415
ENSMUSG00000026103	Gls	2.42285	1.66987	2.49349	0.849897	0.150103	0.0661187	0.032786	0.0275694	0.768006	0.978139	0.932951
ENSMUSG00000002881	Nab1	2.36913	2.00557	2.52536	0.697863	0.302137	0.12489	0.189477	0.118639	0.619223	0.515576	0.604874
ENSMUSG00000043015	Nemp2	2.19652	1.41347	2.26277	0.85852	0.14148	0.22757	0.0836075	0.143609	0.181628	0.921435	0.459643
ENSMUSG00000041439	Mfsd6	2.56764	2.09335	2.69329	0.748777	0.251223	0.0467014	0.203682	0.12759	0.775227	0.0110718	0.109631
ENSMUSG00000026102	Inpp1	2.29085	1.64375	2.37912	0.816078	0.183922	0.088118	0.0628628	0.0573531	0.608867	0.902276	0.774434
ENSMUSG00000041426	Hibch	2.54704	2.12336	2.68597	0.726226	0.273774	-0.151339	-0.0840266	-0.0817504	0.44202	0.90253	0.747988
ENSMUSG00000043629	1700019D03Rik	2.65932	2.17011	2.78127	0.755181	0.244819	-0.0606112	-0.192451	-0.194515	0.931428	0.845308	0.629109
ENSMUSG00000026098	Pms1	2.73143	2.27912	2.8627	0.739135	0.260865	0.0653891	0.132474	0.194719	0.912335	0.915048	0.558078
ENSMUSG00000026097	Ormdl1	1.76294	1.1532	1.85833	0.802813	0.197187	0.076367	0.180151	0.130538	0.87427	0.766271	0.703575
ENSMUSG00000026096	Osgepl1	1.85537	0.887617	1.89979	0.902765	0.0972353	0.140851	0.00945125	-0.00448432	0.566789	0.995492	0.995046
ENSMUSG00000026095	Asnsd1	1.6548	0.549003	1.68757	0.927318	0.0726825	0.0891316	0.051058	-0.247739	0.858208	0.985596	0.313522
ENSMUSG00000096141	Dnah7a	3.13127	2.65253	3.25581	0.750701	0.249299	-0.392267	-0.197433	0.0159001	0.138449	0.804047	0.98582
ENSMUSG00000026094	Stk17b	2.09956	1.81278	2.28045	0.659336	0.340664	0.117737	0.255208	0.164527	0.880685	0.822404	0.804996
ENSMUSG00000042807	Hecw2	3.29374	2.81391	3.418	0.75117	0.24883	0.213379	0.091183	0.110879	0.0570695	0.793277	0.440351
ENSMUSG00000025983	Ccdc150	2.75374	2.14104	2.84854	0.803889	0.196111	0.33899	0.238406	0.130572	0.484455	0.853905	0.862284
ENSMUSG00000041303	Gtf3c3	2.24087	1.23147	2.28142	0.910865	0.0891353	0.0594939	0.00597508	-0.00806219	0.799401	0.996209	0.98448
ENSMUSG00000073678	Pgap1	2.67729	1.73719	2.72448	0.89703	0.10297	-0.198593	-0.220358	-0.284858	0.286181	0.344513	0.0330698
ENSMUSG00000052331	Ankrd44	3.22542	2.84069	3.37537	0.70804	0.29196	0.260009	0.144262	0.211207	0.122826	0.734799	0.196255
ENSMUSG00000025982	Sf3b1	2.29647	1.07372	2.32172	0.943507	0.0564931	0.0754814	-0.0152447	0.0527986	0.481648	0.986465	0.660984
ENSMUSG00000025981	Coq10b	2.10237	1.28171	2.16349	0.868712	0.131288	-0.115182	-0.0762938	0.0263101	0.685257	0.939228	0.959526
ENSMUSG00000025980	Hspd1	1.58024	0.0128372	1.59184	0.973637	0.0263629	-0.0673208	0.0417721	-0.022066	0.747203	0.960646	0.947146
ENSMUSG00000073676	Hspe1	1.01912	0.10721	1.0693	0.890878	0.109122	-0.0477861	-0.167862	-0.0591532	0.910023	0.679387	0.8868
ENSMUSG00000025979	Mob4	2.04007	1.05652	2.08298	0.905911	0.0940895	0.00288785	-0.00785084	-0.021412	0.995244	0.996143	0.964164
ENSMUSG00000025978	Rftn2	2.67614	2.2559	2.81602	0.724651	0.275349	0.0348635	-0.0195838	0.0168398	0.90113	0.990902	0.96447
ENSMUSG00000046994	Mars2	1.61773	0.95376	1.70295	0.821839	0.178161	-0.0570648	0.16674	-0.0240068	0.866634	0.589939	0.959658
ENSMUSG00000038349	Plcl1	3.24576	3.00167	3.44167	0.636921	0.363079	0.13401	0.390659	0.303712	0.361183	3.41248e-05	0.000341784
ENSMUSG00000038331	Satb2	3.05665	2.79416	3.24597	0.646664	0.353336	-0.179713	0.243256	0.286306	0.76039	0.803954	0.479455
ENSMUSG00000038323	1700066M21Rik	1.49367	1.00903	1.61674	0.753233	0.246767	0.0577981	0.20195	0.156274	0.8744	0.470494	0.433951
ENSMUSG00000048495	Tyw5	1.94876	1.14953	2.01275	0.862983	0.137017	-0.06941	0.00205706	-0.036339	0.837719	0.998754	0.933518
ENSMUSG00000025971	Maip1	1.70295	0.480007	1.72819	0.94353	0.0564697	0.170036	0.0383219	0.00938194	0.460337	0.984889	0.988457
ENSMUSG00000038305	Spats2l	3.11406	2.70296	3.25647	0.720428	0.279572	0.193017	0.132562	0.146205	0.0961984	0.545109	0.213862
ENSMUSG00000054770	Kctd18	2.5213	1.78376	2.59429	0.845306	0.154694	0.11797	-0.0206946	0.0896038	0.507191	0.991021	0.625126
ENSMUSG00000063558	Aox1	2.74831	2.2749	2.87418	0.748395	0.251605	0.141846	0.174314	0.10479	0.763097	0.854696	0.841624
ENSMUSG00000064294	Aox3	2.78426	2.43241	2.94406	0.692146	0.307854	0.438808	0.186897	0.4324	0.698146	0.976763	0.670688
ENSMUSG00000051223	Bzw1	1.88238	0.526339	1.9011	0.957807	0.0421925	0.0982488	0.116211	0.0382791	0.689006	0.77208	0.919855
ENSMUSG00000026034	Clk1	1.83458	0.252853	1.84581	0.974471	0.0255295	0.127806	0.0296974	0.0335847	0.570897	0.986213	0.935875
ENSMUSG00000026035	Ppil3	1.98831	0.970347	2.0281	0.912453	0.0875475	-0.0325131	0.0555661	-0.215445	0.933973	0.963135	0.147346
ENSMUSG00000026036	Nif3l1	2.48523	1.36154	2.51673	0.930046	0.0699539	0.037412	-0.0775136	-0.0743719	0.884395	0.860956	0.669926
ENSMUSG00000026037	Orc2	2.42043	1.35238	2.45606	0.921239	0.0787614	-0.0918959	-0.0577096	-0.0257841	0.583541	0.924293	0.932451
ENSMUSG00000038174	Fam126b	2.33586	1.62439	2.41298	0.837294	0.162706	0.171411	0.0368182	-0.015226	0.492099	0.985685	0.98051
ENSMUSG00000026032	Ndufb3	1.66857	0.352183	1.68904	0.953959	0.0460405	0.130689	0.00784344	-0.0721126	0.636973	0.996716	0.842218
ENSMUSG00000026031	Cflar	2.62112	2.04964	2.72432	0.788494	0.211506	-0.129491	0.0299057	-0.0845539	0.651782	0.99063	0.804996
ENSMUSG00000026029	Casp8	2.47858	1.7743	2.55688	0.835026	0.164974	0.0391081	0.155718	-0.0852704	0.965021	0.924485	0.91238
ENSMUSG00000026028	Trak2	2.71028	1.85775	2.76735	0.876859	0.123141	0.0888773	-0.0792251	-0.0656973	0.73262	0.912005	0.822145
ENSMUSG00000026027	Stradb	2.08941	0.913284	2.11744	0.937505	0.0624952	-0.0255514	0.0468438	-0.0649617	0.937903	0.960885	0.783962
ENSMUSG00000038079	Tmem237	2.21909	1.03543	2.24665	0.938513	0.061487	0.010427	-0.0754339	-0.0959516	0.983233	0.934544	0.706431
ENSMUSG00000079550	Mpp4	2.53199	1.89059	2.62131	0.814101	0.185899	-0.254806	0.231531	-0.087131	0.513806	0.762849	0.893227
ENSMUSG00000026024	Als2	2.70705	2.04411	2.79245	0.821492	0.178508	0.00952071	-0.0169315	0.0421311	0.972138	0.989721	0.820668
ENSMUSG00000041075	Fzd7	1.62731	1.40432	1.83101	0.625618	0.374382	0.122017	0.288993	0.23772	0.911423	0.873243	0.773643
ENSMUSG00000047361	Gm973	2.97858	2.6291	3.13912	0.69098	0.30902	0.140987	0.039757	0.243166	0.693669	0.986506	0.281501
ENSMUSG00000026021	Sumo1	2.70277	2.26944	2.83908	0.730619	0.269381	0.0633479	-0.0208656	0.0705659	0.839473	0.992012	0.80521
ENSMUSG00000026020	Nop58	2.14276	1.15897	2.18566	0.905961	0.0940394	0.0878474	0.0271419	0.0779401	0.604969	0.981924	0.629447
ENSMUSG00000067336	Bmpr2	2.65858	2.03547	2.75136	0.807644	0.192356	-0.10122	0.0415672	-0.00251475	0.579585	0.964538	0.996269
ENSMUSG00000041040	Fam117b	2.47881	1.70209	2.54596	0.856741	0.143259	-0.0206623	0.0849352	0.0788552	0.948293	0.838425	0.67668
ENSMUSG00000026018	Ica1l	2.55335	1.87938	2.6368	0.825183	0.174817	0.0251574	0.0776419	0.0701267	0.948196	0.919423	0.804295
ENSMUSG00000026019	Wdr12	2.16869	1.17143	2.21033	0.908567	0.0914328	-0.166297	-0.0356748	-0.137353	0.143497	0.969203	0.206056
ENSMUSG00000026017	Carf	2.41181	1.84652	2.51633	0.786109	0.213891	0.139915	-0.0259676	-0.0470786	0.349193	0.985596	0.85867
ENSMUSG00000073664	Nbeal1	2.76575	2.0133	2.83646	0.849741	0.150259	0.0836987	0.0619527	0.0413163	0.752288	0.944523	0.910275
ENSMUSG00000049439	Cyp20a1	2.47163	1.93772	2.58305	0.773709	0.226291	-0.104975	-0.106099	-0.113809	0.700532	0.867393	0.618697
ENSMUSG00000026782	Abi2	2.46086	1.71214	2.53214	0.848641	0.151359	0.00156262	-0.0435367	0.0483635	0.996574	0.958441	0.847779
ENSMUSG00000026014	Raph1	2.58601	1.86475	2.66156	0.840342	0.159658	-0.162037	-0.135741	-0.149291	0.413142	0.728019	0.418797
ENSMUSG00000052062	Pard3b	3.65362	3.41122	3.85014	0.636024	0.363976	0.143684	0.235473	0.212757	0.347636	0.10446	0.0440257
ENSMUSG00000025969	Nrp2	2.97427	2.48017	3.09502	0.757259	0.242741	0.257277	0.408873	0.448472	0.201284	0.018599	0.000841997
ENSMUSG00000040865	Ino80d	2.99576	2.44962	3.10445	0.778603	0.221397	-0.0494158	0.0269953	-0.00363071	0.760562	0.973702	0.992279
ENSMUSG00000025968	Ndufs1	2.1929	1.0693	2.2244	0.930033	0.0699672	0.0783129	-0.028098	-0.0654887	0.689006	0.98261	0.740477
ENSMUSG00000025967	Eef1b2	1.32253	-0.522879	1.32869	0.985925	0.0140746	-0.0379664	-0.0129337	-0.083547	0.916466	0.994531	0.741959
ENSMUSG00000046856	Gpr1	2.33178	1.78944	2.44131	0.77709	0.22291	-0.187882	-0.284833	-0.0945793	0.754595	0.764911	0.906674
ENSMUSG00000027520	Zdbf2	2.1953	1.5807	2.28973	0.804583	0.195417	0.0395938	0.158373	0.212597	0.899717	0.50973	0.0801843
ENSMUSG00000025964	Adam23	2.97733	2.41936	3.08342	0.783261	0.216739	0.0346169	-0.00468624	0.00708303	0.865762	0.996143	0.983057
ENSMUSG00000115378	Gm39653	1.43933	0.951338	1.56158	0.754665	0.245335	-0.362907	-0.258575	1.44684	0.790954	0.968809	0.0088231
ENSMUSG00000025963	Mdh1b	2.16686	1.49457	2.2506	0.824624	0.175376	0.0131163	0.0290939	0.120388	0.989522	0.995048	0.892478
ENSMUSG00000025962	Fastkd2	2.09968	1.26482	2.15897	0.872399	0.127601	0.0473585	0.0708732	0.0433846	0.881916	0.924944	0.898527
ENSMUSG00000025961	4933402D24Rik	1.74492	1.40603	1.90875	0.68575	0.31425	0.047499	0.0876413	-0.0887486	0.949425	0.974735	0.893759
ENSMUSG00000025959	Klf7	2.74275	2.01397	2.8171	0.842648	0.157352	0.0581451	0.146931	0.0858759	0.765021	0.349477	0.539664
ENSMUSG00000025958	Creb1	2.50252	1.92293	2.60402	0.79159	0.20841	0.0366503	-0.0194782	-0.00812254	0.902474	0.991021	0.98582
ENSMUSG00000025956	Mettl21a	1.98173	1.02612	2.02735	0.900282	0.0997183	-0.00579221	-0.211763	-0.14292	0.990328	0.535236	0.550942
ENSMUSG00000070871	Ccnyl1	2.23957	1.70663	2.35122	0.773318	0.226682	0.088074	-0.0386505	0.118116	0.781363	0.98377	0.622134
ENSMUSG00000045005	Fzd5	1.86602	1.51534	2.02619	0.691569	0.308431	-0.506256	0.151242	0.0114215	0.311772	0.960646	0.995085
ENSMUSG00000051344	Plekhm3	3.03526	2.62795	3.17873	0.718669	0.281331	0.0339558	-0.0110655	0.0280246	0.897099	0.994531	0.925544
ENSMUSG00000044816	D630023F18Rik	2.14724	1.47683	2.23132	0.823999	0.176001	-0.353266	-0.62168	-0.468082	0.331873	0.0607588	0.0914053
ENSMUSG00000025950	Idh1	2.24485	1.61627	2.33658	0.809592	0.190408	-0.133345	0.00218939	-0.112857	0.494186	0.998467	0.554323
ENSMUSG00000025949	Pikfyve	2.56	1.84491	2.63653	0.838423	0.161577	-0.031495	-0.00946174	-0.00817497	0.893024	0.994531	0.981464
ENSMUSG00000025946	Pth2r	2.75218	2.3611	2.90028	0.711051	0.288949	-0.771143	-0.54581	-0.908967	0.00789126	0.222202	9.86385e-05
ENSMUSG00000015222	Map2	2.99011	2.28827	3.06882	0.834249	0.165751	-0.068614	-0.0020327	0.0457086	0.48511	0.997428	0.683853
ENSMUSG00000055567	Unc80	3.01821	2.33351	3.0998	0.828719	0.171281	0.0470632	0.0434135	0.066062	0.818535	0.944418	0.675582
ENSMUSG00000026005	Rpe	1.99244	1.2071	2.05837	0.85916	0.14084	0.106689	-0.0133323	0.0390441	0.584883	0.994531	0.901721
ENSMUSG00000026004	Kansl1l	2.51647	2.03427	2.64014	0.752187	0.247813	0.14619	0.168894	0.163931	0.490828	0.569421	0.341033
ENSMUSG00000026003	Acadl	2.43607	1.78909	2.52436	0.816037	0.183963	0.0296923	0.104552	0.0668029	0.951538	0.902276	0.873665
ENSMUSG00000026000	Lancl1	2.43117	1.82549	2.52736	0.80133	0.19867	0.158588	0.140706	0.134953	0.228035	0.497274	0.287488
ENSMUSG00000062209	Erbb4	3.51373	3.18032	3.67929	0.683025	0.316975	0.365645	0.291159	0.209589	0.0580036	0.295055	0.368081
ENSMUSG00000025997	Ikzf2	2.98143	2.60495	3.1338	0.704095	0.295905	0.0262875	-0.128101	-0.0830902	0.949927	0.780522	0.768885
ENSMUSG00000053153	Spag16	3.51093	3.16861	3.67369	0.687452	0.312548	-0.107077	-0.0480326	0.0427925	0.864095	0.990615	0.960094
ENSMUSG00000045648	Vwc2l	2.84796	2.53161	3.019	0.67446	0.32554	0.465614	-0.163579	-0.25134	0.0681045	0.876192	0.432828
ENSMUSG00000026196	Bard1	2.60052	2.28908	2.77316	0.671972	0.328028	0.645935	0.217978	0.472018	0.000165617	0.667834	0.00415085
ENSMUSG00000026192	Atic	2.37122	1.65186	2.44707	0.839754	0.160246	-0.090599	-0.0213137	-0.123694	0.636075	0.989835	0.37448
ENSMUSG00000026193	Fn1	2.91935	2.37747	3.02898	0.776906	0.223094	-0.135996	0.375584	0.618299	0.957679	0.950882	0.671256
ENSMUSG00000039395	Mreg	2.78346	2.43115	2.94313	0.69237	0.30763	0.752555	0.291596	0.00651502	0.000501192	0.605611	0.995827
ENSMUSG00000026189	Pecr	2.41614	1.71983	2.49577	0.832482	0.167518	0.270106	-0.185164	-0.166515	0.437877	0.851877	0.680956
ENSMUSG00000026188	Tmem169	2.17092	1.34674	2.23158	0.869635	0.130365	0.00138456	-0.186287	-0.0858659	0.997803	0.605629	0.792946
ENSMUSG00000026187	Xrcc5	2.88667	2.40245	3.00984	0.75305	0.24695	-0.101617	-0.0844606	-0.132616	0.76368	0.936698	0.61198
ENSMUSG00000039372	43894	2.87905	2.27531	2.97562	0.800618	0.199382	-0.470437	-0.448952	-0.476913	0.00322072	0.0116305	0.000637819
ENSMUSG00000039354	Smarcal1	2.74625	1.8638	2.79974	0.884108	0.115892	-0.00723836	-0.104589	-0.120114	0.971149	0.292522	0.0397876
ENSMUSG00000046330	Rpl37a	1.04825	0.0170333	1.08689	0.914859	0.0851412	-0.0838188	-0.0996942	-0.0493752	0.791704	0.886068	0.903337
ENSMUSG00000039323	Igfbp2	2.39171	2.01136	2.54294	0.70595	0.29405	-0.178016	0.607155	0.797352	0.965811	0.948494	0.758262
ENSMUSG00000026185	Igfbp5	2.06904	1.31281	2.13919	0.850849	0.149151	-0.388144	0.0635231	0.0233953	0.318808	0.986213	0.984413
ENSMUSG00000055322	Tns1	3.27579	3.07676	3.48861	0.612609	0.387391	-0.045859	0.329883	0.177654	0.963306	0.673843	0.78179
ENSMUSG00000006304	Arpc2	2.30533	0.999131	2.32627	0.952918	0.0470821	-0.150893	-0.0156554	-0.0381732	0.155629	0.991021	0.864367
ENSMUSG00000006299	Aamp	1.67825	0.0863598	1.68922	0.975046	0.024954	-0.106434	-0.114916	-0.0699121	0.423172	0.550576	0.649445
ENSMUSG00000026179	Pnkd	2.70662	2.22554	2.83057	0.751702	0.248298	0.157287	0.122317	0.110578	0.631389	0.887035	0.76593
ENSMUSG00000006301	Tmbim1	2.0955	1.63538	2.22475	0.742587	0.257413	-0.00821664	0.0165404	-0.0134755	0.98626	0.994032	0.978321
ENSMUSG00000073650	Catip	1.86463	1.25261	1.95957	0.803644	0.196356	-0.286537	-0.294153	0.0606284	0.435955	0.628206	0.936876
ENSMUSG00000026177	Slc11a1	2.17423	1.4748	2.25334	0.833482	0.166518	-0.195014	0.113269	0.16438	0.837121	0.981924	0.874185
ENSMUSG00000026176	Ctdsp1	1.8071	0.842609	1.85184	0.902103	0.0978972	-0.0759653	0.117233	-0.0950524	0.890539	0.928002	0.856636
ENSMUSG00000026175	Vil1	2.4207	1.84566	2.52315	0.78986	0.21014	0.357341	-0.203466	-0.119646	0.54511	0.929808	0.896289
ENSMUSG00000033364	Usp37	2.71862	1.86894	2.77604	0.876149	0.123851	-0.0571391	-0.0217263	0.00728196	0.755844	0.985596	0.984262
ENSMUSG00000026174	Cnot9	2.07791	0.924796	2.10741	0.934328	0.0656723	0.0134925	0.125168	0.0195456	0.968476	0.621546	0.956474
ENSMUSG00000026173	Plcd4	2.31126	1.50718	2.37459	0.864297	0.135703	-0.146503	-0.150905	-0.143225	0.620128	0.783006	0.588124
ENSMUSG00000026135	Zfp142	2.22639	1.03423	2.25343	0.939634	0.060366	-0.0669967	0.0151737	-0.0114716	0.906674	0.995492	0.990066
ENSMUSG00000026172	Bcs1l	1.59378	0.340444	1.61737	0.947146	0.0528539	0.124354	0.00960009	-0.0687166	0.548337	0.995492	0.795629
ENSMUSG00000026171	Rnf25	1.9087	0.298853	1.91924	0.976033	0.0239672	-0.0164394	-0.0919318	-0.0636224	0.957482	0.778157	0.745226
ENSMUSG00000033276	Stk36	2.55213	1.80161	2.62314	0.849175	0.150825	-0.480891	-0.115366	-0.0825106	0.0233203	0.928002	0.880703
ENSMUSG00000033257	Ttll4	2.47919	1.8327	2.56757	0.815866	0.184134	-0.0758239	-0.0590181	0.0294622	0.729515	0.931744	0.929562
ENSMUSG00000026170	Cyp27a1	2.32573	1.95559	2.47999	0.701045	0.298955	-0.24847	0.232838	-0.123947	0.737997	0.91018	0.903337
ENSMUSG00000033227	Wnt6	1.94419	1.74617	2.1574	0.612055	0.387945	0.219004	0.755437	1.85957	0.963401	0.93845	0.3162
ENSMUSG00000090071	Cdk5r2	0.682596	0.255273	0.82053	0.727891	0.272109	-0.245702	0.00417275	0.020642	0.858926	0.998923	0.993964
ENSMUSG00000047021	Cfap65	2.44623	1.85461	2.54525	0.796125	0.203875	-0.146722	0.103543	0.216892	0.857751	0.978022	0.73703
ENSMUSG00000026162	Nhej1	2.65896	2.52713	2.89906	0.575314	0.424686	0.121513	-0.39002	0.229292	0.885025	0.663322	0.683191
ENSMUSG00000033159	Cnppd1	1.66717	0.649335	1.70697	0.912429	0.0875712	-0.11834	0.10647	0.0131361	0.661683	0.87081	0.9815
ENSMUSG00000049339	Retreg2	1.52257	0.232996	1.54432	0.951171	0.0488292	-0.0812596	0.0143855	-0.0438719	0.5195	0.990902	0.791532
ENSMUSG00000026197	Zfand2b	1.3145	-0.19382	1.32777	0.969911	0.0300893	-0.0596824	-0.410526	-0.457709	0.906866	0.115868	0.00635405
ENSMUSG00000026198	Abcb6	2.0566	0.611723	2.07192	0.965342	0.0346581	-0.321836	0.0564065	-0.0983802	0.303548	0.985685	0.867567
ENSMUSG00000033124	Atg9a	2.1435	0.617	2.15623	0.971109	0.0288914	-0.0397587	0.0802717	-0.0142137	0.941737	0.955604	0.98448
ENSMUSG00000026199	Ankzf1	1.92627	0.271842	1.93578	0.97832	0.0216799	0.00233189	0.0409801	-0.0230827	0.995523	0.974559	0.953722
ENSMUSG00000026200	Glb1l	1.97504	0.846955	2.00623	0.930701	0.0692986	-0.18236	0.0253274	0.0227071	0.577421	0.993992	0.974841
ENSMUSG00000026201	Stk16	1.56092	0.0681859	1.57467	0.968846	0.0311543	-0.0289577	0.0246009	0.00987156	0.893797	0.981468	0.974383
ENSMUSG00000026202	Tuba4a	1.60557	0.33646	1.62834	0.948935	0.0510648	-0.167704	-0.123742	-0.206518	0.259079	0.675884	0.073665
ENSMUSG00000026203	Dnajb2	2.10353	0.786751	2.12398	0.953999	0.0460012	-0.0851191	-0.0688996	-0.206943	0.637519	0.883948	0.0282797
ENSMUSG00000026204	Ptprn	2.18625	1.03262	2.21572	0.9344	0.0655997	-0.41148	-0.190012	-0.165186	0.360318	0.917609	0.817132
ENSMUSG00000033061	Resp18	1.44739	0.679428	1.51581	0.854246	0.145754	-0.0590939	-0.133786	-0.130898	0.861268	0.737656	0.522475
ENSMUSG00000026209	Dnpep	1.96804	0.844477	1.99954	0.930027	0.0699735	-0.22358	-0.334913	-0.210778	0.0816919	0.00603315	0.065887
ENSMUSG00000026207	Speg	2.88246	2.08479	2.94667	0.862559	0.137441	-0.110114	-0.214961	-0.192892	0.958992	0.978022	0.927205
ENSMUSG00000033021	Gmppa	1.92498	1.14239	1.99129	0.858389	0.141611	-0.148952	-0.172733	-0.0903177	0.352577	0.416436	0.647739
ENSMUSG00000033007	Asic4	2.30549	1.99778	2.47937	0.670077	0.329923	0.22537	-0.446336	-0.144796	0.753807	0.523782	0.870464
ENSMUSG00000032997	Chpf	1.95187	0.344392	1.96246	0.975905	0.0240951	-0.347634	-0.108742	-0.153557	0.151053	0.930612	0.665174
ENSMUSG00000026211	Obsl1	2.55714	1.68485	2.61182	0.88169	0.11831	-0.189049	-0.142096	-0.110299	0.771478	0.949695	0.89697
ENSMUSG00000051703	Tmem198	1.82624	0.827369	1.86773	0.908875	0.0911248	-0.269901	-0.0967685	0.00100566	0.457114	0.960885	0.999039
ENSMUSG00000032968	Inha	1.71412	0.437751	1.73652	0.949739	0.0502614	-0.189745	-0.110788	-0.0557087	0.708738	0.957753	0.9477
ENSMUSG00000026213	Stk11ip	2.26481	1.23855	2.30388	0.913966	0.0860343	-0.157433	-0.0310097	-0.0491536	0.525723	0.989565	0.910275
ENSMUSG00000006576	Slc4a3	2.40893	0.895975	2.42206	0.970221	0.029779	-0.0669765	-0.416366	-0.388716	0.908508	0.145307	0.0734265
ENSMUSG00000026235	Epha4	3.05049	2.72597	3.21889	0.678576	0.321424	0.368455	0.301181	0.371706	3.54596e-07	0.000220322	9.36697e-09
ENSMUSG00000032908	Sgpp2	2.94541	2.55113	3.09259	0.712562	0.287438	0.559154	0.117445	0.096533	0.000224446	0.881701	0.78576
ENSMUSG00000026245	Farsb	2.72807	1.989	2.80082	0.845766	0.154234	0.064905	0.00351733	-0.0560449	0.772376	0.997428	0.806799
ENSMUSG00000090486	BC035947	2.27592	1.11093	2.30465	0.935986	0.0640139	-0.415221	-0.358698	-0.352538	0.0379232	0.169578	0.0528217
ENSMUSG00000012187	Mogat1	2.34075	1.74123	2.43817	0.799063	0.200937	-0.402001	-0.679239	-0.427677	0.426651	0.15798	0.279418
ENSMUSG00000032883	Acsl3	2.46784	1.68242	2.53375	0.85918	0.14082	0.0190186	0.124589	0.123911	0.947931	0.543239	0.306893
ENSMUSG00000079470	Utp14b	1.74788	0.950365	1.81211	0.862515	0.137485	-0.0661352	0.00234537	-0.022875	0.897603	0.998754	0.974995
ENSMUSG00000047330	Kcne4	1.68547	1.2383	1.81809	0.73685	0.26315	-0.380869	-0.323862	-0.741216	0.727651	0.927831	0.263447
ENSMUSG00000050711	Scg2	1.44646	0.276462	1.47487	0.936673	0.0633272	-0.199497	-0.0976141	-0.167735	0.19738	0.842009	0.266058
ENSMUSG00000054702	Ap1s3	2.6554	2.16059	2.77598	0.757558	0.242442	-0.83579	-0.758802	-0.444373	0.0436175	0.191124	0.386896
ENSMUSG00000073643	Wdfy1	2.65074	1.85896	2.71577	0.860944	0.139056	-0.0624287	0.0382318	-0.00570624	0.940268	0.993992	0.997617
ENSMUSG00000026248	Mrpl44	1.67099	0.113943	1.68287	0.973018	0.0269822	0.112969	0.0435021	-0.155443	0.74209	0.98377	0.536005
ENSMUSG00000026249	Serpine2	2.69436	2.34924	2.85624	0.688831	0.311169	-0.0767653	0.0643887	-0.132303	0.727388	0.92065	0.347711
ENSMUSG00000004364	Cul3	2.39187	1.65011	2.46421	0.846571	0.153429	0.112497	0.0557614	-0.00281549	0.273528	0.875844	0.994052
ENSMUSG00000038608	Dock10	3.04255	2.66253	3.19388	0.705792	0.294208	0.168549	0.17925	0.183485	0.126499	0.15699	0.0433284
ENSMUSG00000054976	Nyap2	2.9529	2.59607	3.11118	0.694584	0.305416	0.105635	0.277823	0.527118	0.61457	0.0384777	1.2097e-09
ENSMUSG00000055980	Irs1	2.555	1.93747	2.64886	0.805641	0.194359	-0.0488836	0.0620859	0.0172207	0.879401	0.943162	0.970927
ENSMUSG00000026142	Rhbdd1	2.91444	2.54093	3.06769	0.702668	0.297332	0.03148	-0.0293815	0.058001	0.929128	0.985685	0.837739
ENSMUSG00000067158	Col4a4	2.92744	2.52356	3.07188	0.717067	0.282933	-0.168422	0.202783	0.227602	0.816795	0.908605	0.686697
ENSMUSG00000079465	Col4a3	2.92056	2.4851	3.0563	0.731589	0.268411	-0.360364	0.368084	0.288665	0.735854	0.88141	0.799449
ENSMUSG00000026150	Mff	2.13701	1.35622	2.20358	0.857885	0.142115	0.148906	0.0381089	-0.00126467	0.432104	0.979008	0.998131
ENSMUSG00000026149	Tm4sf20	1.90331	1.30835	2.00165	0.79737	0.20263	0.086296	-0.205988	0.109514	0.936201	0.938726	0.922489
ENSMUSG00000026159	Agfg1	2.50781	1.75282	2.57814	0.850488	0.149512	0.0508481	-0.00100895	-0.0121026	0.836095	0.998853	0.975019
ENSMUSG00000038496	Slc19a3	2.18721	1.71875	2.31433	0.746242	0.253758	-0.0384757	0.0122387	-0.215462	0.963306	0.997382	0.603572
ENSMUSG00000053161	Daw1	2.41688	2.13258	2.59862	0.658053	0.341947	-0.222372	-0.0228448	0.317053	0.726845	0.995492	0.490177
ENSMUSG00000026163	Sphkap	2.77943	2.43897	2.94277	0.686527	0.313473	-0.020311	0.22477	0.15275	0.976182	0.65978	0.667944
ENSMUSG00000045658	Pid1	3.14456	2.85252	3.32367	0.662054	0.337946	0.275997	0.35851	0.442198	0.00860549	0.000391331	2.59647e-08
ENSMUSG00000036766	Dner	3.21785	2.729	3.33989	0.755028	0.244972	-0.138714	0.00167282	0.0444727	0.642032	0.998754	0.929562
ENSMUSG00000026219	Trip12	2.64499	1.83315	2.70728	0.866382	0.133618	-0.00308166	-0.0315015	-0.0334281	0.98995	0.966082	0.875521
ENSMUSG00000073633	Fbxo36	2.63575	2.06833	2.73981	0.786931	0.213069	-0.201861	0.200345	0.237389	0.661572	0.847535	0.526413
ENSMUSG00000026220	Slc16a14	2.40158	1.74997	2.48902	0.817633	0.182367	-0.191718	-0.412425	-0.604559	0.559807	0.12053	0.000179786
ENSMUSG00000026222	Sp100	2.49989	2.06785	2.63654	0.730034	0.269966	-0.112945	0.131306	-0.138051	0.904431	0.968809	0.880703
ENSMUSG00000036707	Cab39	2.46646	1.72575	2.53896	0.846258	0.153742	-0.00909136	0.0248813	-0.00550185	0.970967	0.976421	0.98582
ENSMUSG00000026223	Itm2c	2.03663	1.00303	2.07507	0.915286	0.0847144	-0.201267	-0.167495	-0.128154	0.162391	0.45459	0.440625
ENSMUSG00000026224	4933407L21Rik	1.86353	1.47929	2.01362	0.707806	0.292194	-0.035072	-0.139623	-0.0404178	0.954905	0.887727	0.951198
ENSMUSG00000049608	Gpr55	2.23227	1.75328	2.35674	0.750808	0.249192	-0.242603	-0.423568	0.0704764	0.663183	0.467464	0.940291
ENSMUSG00000026226	Spata3	2.03054	1.63104	2.17622	0.715019	0.284981	0.674616	0.000162572	-0.123986	0.146447	0.999872	0.907325
ENSMUSG00000026227	2810459M11Rik	1.80359	1.50065	1.97905	0.667646	0.332354	-0.0608529	-0.177945	0.00715741	0.883245	0.684042	0.992688
ENSMUSG00000026229	Psmd1	2.67715	1.69644	2.72033	0.905352	0.0946479	-0.0166718	-0.00375247	-0.00136455	0.947316	0.997428	0.998007
ENSMUSG00000026228	Htr2b	1.9533	1.21511	2.02619	0.845502	0.154498	-0.0404223	-0.125821	0.0809582	0.943597	0.910316	0.870838
ENSMUSG00000062590	Armc9	3.06029	2.26891	3.12537	0.860833	0.139167	-0.116227	-0.0650366	-0.0917328	0.684488	0.955875	0.763139
ENSMUSG00000079445	B3gnt7	1.7113	1.0835	1.80318	0.809314	0.190686	-0.567451	-0.55202	-0.762266	0.192265	0.391271	0.0246664
ENSMUSG00000026234	Ncl	1.75664	0.623249	1.78746	0.931485	0.0685155	0.0747641	0.0336327	0.0616167	0.549324	0.951134	0.620907
ENSMUSG00000026238	Ptma	0.898176	0.155336	0.970347	0.846895	0.153105	-0.047367	0.154991	0.140804	0.912935	0.740141	0.565321
ENSMUSG00000026239	Pde6d	2.31442	1.51667	2.37862	0.862579	0.137421	-0.153168	-0.0874099	-0.057875	0.327952	0.861217	0.820804
ENSMUSG00000026240	Cops7b	2.23621	1.29203	2.28298	0.897894	0.102106	-0.0552888	0.0330242	-0.0160292	0.777369	0.973038	0.958164
ENSMUSG00000026241	Nppc	1.48237	1.23452	1.67692	0.638927	0.361073	0.185812	-0.0339404	-0.321417	0.820352	0.995048	0.551057
ENSMUSG00000053333	Dis3l2	3.12714	2.71523	3.26932	0.720809	0.279191	0.169887	0.0833544	0.0465012	0.141675	0.814036	0.83686
ENSMUSG00000026247	Ecel1	1.89829	1.41162	2.02086	0.754098	0.245902	-0.450123	-0.433932	-0.272615	0.0833271	0.169385	0.370936
ENSMUSG00000026254	Eif4e2	2.22597	1.12516	2.2591	0.92654	0.0734602	-0.00790999	-0.0213673	0.0288606	0.969871	0.976421	0.851449
ENSMUSG00000026255	Efhd1	2.59171	2.24925	2.75442	0.68752	0.31248	0.103324	0.289957	-0.132872	0.781353	0.282233	0.656166
ENSMUSG00000048000	Gigyf2	2.75894	1.86118	2.81069	0.887672	0.112328	-0.0109698	-0.0213987	-0.0342379	0.9638	0.981416	0.847179
ENSMUSG00000079436	Kcnj13	1.5284	0.62941	1.58001	0.887954	0.112046	0.0801811	0.0939189	0.440605	0.938345	0.98377	0.332532
ENSMUSG00000026259	Ngef	2.86549	2.35908	2.98329	0.762432	0.237568	-0.246189	-0.132745	0.0913116	0.60732	0.943832	0.905827
ENSMUSG00000079434	Neu2	2.80321	2.35923	2.93668	0.735424	0.264576	-0.385201	0.015918	0.0282707	0.493866	0.997405	0.984262
ENSMUSG00000026288	Inpp5d	2.88068	2.50111	3.03214	0.705573	0.294427	0.192839	0.081798	-0.0185194	0.534166	0.957753	0.979524
ENSMUSG00000026289	Atg16l1	2.46249	1.1934	2.48525	0.948932	0.0510681	-0.0166618	-0.0690856	-0.123344	0.931877	0.736883	0.069219
ENSMUSG00000056055	Sag	2.49335	1.98726	2.61122	0.762294	0.237706	-0.875187	-0.184908	0.093083	0.0279508	0.947567	0.937544
ENSMUSG00000070738	Dgkd	2.64012	2.07907	2.74555	0.784461	0.215539	-0.0177255	0.0806795	0.0983613	0.930039	0.631191	0.221208
ENSMUSG00000005501	Usp40	2.50376	1.70731	2.56814	0.862225	0.137775	0.0470616	-0.0343765	-0.0686468	0.812922	0.965651	0.644384
ENSMUSG00000081984	Dnajb3	1.2316	-0.102373	1.25127	0.955705	0.0442949	0.379479	-0.658635	0.229982	0.606183	0.385053	0.780542
ENSMUSG00000079429	Mroh2a	2.47041	1.625	2.52836	0.875078	0.124922	0.486118	0.0469425	-0.0210578	0.144406	0.991021	0.98448
ENSMUSG00000044783	Hjurp	2.25301	1.32408	2.30137	0.894632	0.105368	0.412939	0.025542	-0.0127378	0.0323283	0.993628	0.986502
ENSMUSG00000049866	Arl4c	2.26455	1.89076	2.41771	0.702803	0.297197	0.128409	0.204125	0.10353	0.373606	0.122521	0.478487
ENSMUSG00000036206	Sh3bp4	2.96651	2.66382	3.14205	0.667515	0.332485	0.120795	0.0397393	0.0493958	0.5868	0.978596	0.889014
ENSMUSG00000055013	Agap1	3.6616	3.10456	3.7679	0.7829	0.2171	0.0158959	0.196973	0.150568	0.980629	0.683651	0.627457
ENSMUSG00000067081	Asb18	2.78854	2.38166	2.93213	0.718471	0.281529	0.196001	-0.0376826	-0.137279	0.821164	0.994531	0.890892
ENSMUSG00000026301	Iqca	2.96564	2.60074	3.12147	0.698509	0.301491	0.234297	0.287218	0.0500446	0.739974	0.821827	0.968859
ENSMUSG00000044337	Ackr3	1.98711	1.72787	2.17758	0.644952	0.355048	-0.292785	0.00904512	0.20337	0.347131	0.997428	0.551057
ENSMUSG00000034432	Cops8	1.93303	0.198657	1.94096	0.981899	0.0181006	0.0559069	0.0408045	0.00802441	0.844952	0.974279	0.986939
ENSMUSG00000048126	Col6a3	2.88087	2.37731	2.99935	0.761243	0.238757	-0.931031	-0.345353	-0.138401	0.0125268	0.770405	0.893837
ENSMUSG00000026303	Mlph	2.48126	2.11364	2.63627	0.699824	0.300176	-0.45091	-0.0297007	-0.243108	0.619805	0.996209	0.841624
ENSMUSG00000026305	Lrrfip1	3.09424	2.50713	3.19418	0.794435	0.205565	-0.0212558	0.0318795	0.0109161	0.934448	0.973015	0.974001
ENSMUSG00000034353	Ramp1	2.56678	2.16699	2.71238	0.715153	0.284847	-0.0214106	0.0259134	0.175311	0.969657	0.992357	0.477389
ENSMUSG00000034343	Ube2f	2.25222	1.62086	2.34343	0.810575	0.189425	0.0175981	0.130751	0.0979821	0.965139	0.696674	0.639028
ENSMUSG00000026307	Scly	2.45791	1.64591	2.52018	0.866423	0.133577	0.011956	-0.0498065	-0.166148	0.981102	0.975174	0.399964
ENSMUSG00000047443	Erfe	1.97306	1.01662	2.0186	0.900455	0.0995449	-0.0545684	0.0649054	-0.241728	0.940268	0.983879	0.495242
ENSMUSG00000026309	Ilkap	2.20722	1.0976	2.23971	0.927907	0.0720928	-0.0255011	-0.011451	0.0451547	0.930863	0.994531	0.856445
ENSMUSG00000067071	Hes6	1.21551	0.574031	1.30481	0.814126	0.185874	-0.0912326	0.0240294	0.199825	0.813371	0.993992	0.356339
ENSMUSG00000055866	Per2	2.68744	2.06111	2.7796	0.808789	0.191211	0.0842823	-0.0550709	0.154644	0.905918	0.987385	0.780609
ENSMUSG00000034292	Traf3ip1	2.52185	1.67943	2.58018	0.874325	0.125675	-0.133732	-0.0686611	-0.0506947	0.295496	0.88141	0.810881
ENSMUSG00000026311	Asb1	2.07768	1.33465	2.14982	0.846949	0.153051	-0.158552	0.0481003	-0.0172277	0.274047	0.957051	0.965383
ENSMUSG00000026313	Hdac4	3.19698	2.87184	3.36518	0.678887	0.321113	-0.00466566	0.155272	0.197945	0.992343	0.723115	0.296094
ENSMUSG00000026260	Ndufa10	2.41233	1.55979	2.46939	0.876862	0.123138	0.0627925	0.00840531	-0.0183425	0.671104	0.994531	0.941014
ENSMUSG00000073616	Cops9	1.78504	0.502427	1.80713	0.950421	0.049579	-0.00105148	-0.0995387	-0.0151376	0.998093	0.885949	0.978229
ENSMUSG00000034220	Gpc1	2.42326	1.63337	2.48855	0.860422	0.139578	-0.0649793	0.103934	0.085042	0.931877	0.962653	0.910822
ENSMUSG00000034212	Ankmy1	2.62185	1.92065	2.70066	0.834046	0.165954	-0.48203	-0.461791	-0.0232921	0.401647	0.650633	0.989094
ENSMUSG00000047067	Dusp28	0.990783	-0.366532	1.00945	0.957926	0.0420744	0.0218955	0.0973895	0.113662	0.943648	0.792204	0.411915
ENSMUSG00000026269	Rnpepl1	2.16438	0.692847	2.1788	0.967338	0.032662	-0.13364	0.0566294	-0.0797183	0.883152	0.991021	0.944555
ENSMUSG00000026270	Capn10	2.13826	0.855519	2.16033	0.950434	0.0495662	-0.0416471	0.0287398	0.000136372	0.884395	0.983879	0.999516
ENSMUSG00000026271	Gpr35	2.36054	1.88559	2.48602	0.749061	0.250939	-0.611332	0.0499071	-0.0312929	0.299775	0.994531	0.985505
ENSMUSG00000014602	Kif1a	2.87795	1.55666	2.89819	0.954452	0.0455482	-0.0504908	0.0345795	-0.00536335	0.921852	0.990502	0.995451
ENSMUSG00000084989	Crocc2	2.82721	2.38487	2.96111	0.734684	0.265316	0.110993	0.0693763	0.10423	0.951993	0.994531	0.961306
ENSMUSG00000047793	Sned1	2.71351	2.27455	2.84831	0.733164	0.266836	-0.0459655	0.306542	0.319445	0.96934	0.81524	0.585384
ENSMUSG00000026273	Mterf4	1.69006	0.437751	1.7137	0.947028	0.0529725	-0.0380138	-0.0299041	0.0415432	0.885114	0.982832	0.875321
ENSMUSG00000026274	Pask	2.32153	1.64826	2.4051	0.824949	0.175051	-0.329974	0.0782819	0.0343783	0.0250636	0.934728	0.939548
ENSMUSG00000026275	Ppp1r7	2.27849	1.27852	2.31989	0.909084	0.0909156	-0.0157483	-0.0476158	0.00334089	0.963306	0.950882	0.99488
ENSMUSG00000034107	Ano7	2.42042	1.77981	2.50989	0.813823	0.186177	-0.3239	-0.303217	-0.311828	0.618417	0.818934	0.576746
ENSMUSG00000034088	Hdlbp	2.65275	1.75397	2.70438	0.887906	0.112094	0.0153814	0.0466744	0.0152434	0.923865	0.820129	0.929562
ENSMUSG00000026276	44076	2.03751	0.990339	2.07482	0.917677	0.0823232	-0.0676807	0.0829463	-0.078677	0.77754	0.873243	0.693556
ENSMUSG00000034066	Farp2	2.82568	2.27543	2.93346	0.780229	0.219771	0.0153201	-0.0239154	-0.00731529	0.968449	0.990502	0.988544
ENSMUSG00000026277	Stk25	2.30976	1.5768	2.38346	0.843921	0.156079	-0.0988207	-0.0553084	-0.0887873	0.274971	0.838765	0.298013
ENSMUSG00000026278	Bok	2.06322	1.25959	2.12662	0.864176	0.135824	-0.240831	-0.456748	-0.422475	0.285695	0.0169529	0.00319198
ENSMUSG00000026279	Thap4	2.60249	1.84862	2.67299	0.85016	0.14984	-0.077362	-0.133746	-0.225083	0.702386	0.577703	0.0188472
ENSMUSG00000026280	Atg4b	2.36438	1.37144	2.40642	0.907739	0.0922606	0.0247323	0.0702921	-0.0105475	0.902515	0.774786	0.970514
ENSMUSG00000026281	Dtymk	1.8468	0.547775	1.86809	0.952171	0.0478287	0.0212239	-0.0665147	0.00620331	0.944861	0.91206	0.988683
ENSMUSG00000026283	Ing5	2.20454	1.23376	2.24867	0.903376	0.0966241	-0.0333048	-0.14295	-0.0450729	0.927439	0.667374	0.896289
ENSMUSG00000073609	D2hgdh	2.16817	1.38934	2.23502	0.857334	0.142666	0.0633111	-0.0621053	-0.198865	0.909694	0.979008	0.504047
ENSMUSG00000034000	Neu4	2.00839	1.21484	2.07317	0.861428	0.138572	-0.0652696	-0.0365876	0.0333445	0.866025	0.985851	0.948763
ENSMUSG00000051185	Fam174a	1.91913	1.21005	1.99664	0.836541	0.163459	-0.123463	0.0221715	0.0203298	0.737408	0.994342	0.976144
ENSMUSG00000040710	St8sia4	2.34009	2.0117	2.50725	0.680516	0.319484	-0.115569	-0.0369675	-0.00992649	0.685257	0.98505	0.98713
ENSMUSG00000040693	Slco4c1	2.35908	2.0412	2.52962	0.675233	0.324767	-0.00322525	-0.115955	-0.146646	0.997803	0.974625	0.863964
ENSMUSG00000044768	D1Ertd622e	2.54996	1.94812	2.64691	0.799919	0.200081	0.0134653	0.21502	0.0797904	0.970221	0.150325	0.686253
ENSMUSG00000040648	Ppip5k2	2.56494	1.62387	2.61203	0.897237	0.102763	-0.0499194	-0.0710192	-0.140997	0.851672	0.899231	0.301576
ENSMUSG00000026333	Gin1	2.23506	1.34889	2.28813	0.884983	0.115017	0.00171462	0.145342	0.0630489	0.997803	0.851877	0.901777
ENSMUSG00000026335	Pam	3.22658	2.70671	3.34122	0.767998	0.232002	-0.00161851	0.13316	0.0694371	0.996533	0.553402	0.73241
ENSMUSG00000067028	Cntnap5b	3.24469	3.01805	3.44702	0.627582	0.372418	-0.108851	0.309292	0.192746	0.695171	0.0772639	0.263023
ENSMUSG00000050840	Cdh20	2.93492	2.69244	3.13142	0.636064	0.363936	0.121261	0.395845	0.235777	0.497695	0.000192161	0.0234349
ENSMUSG00000047496	Rnf152	2.60901	2.37511	2.80865	0.63148	0.36852	0.325434	0.624794	0.578436	0.000718245	1.31453e-13	9.14288e-15
ENSMUSG00000056536	Pign	2.7373	2.27376	2.86568	0.74409	0.25591	-0.0508533	0.0247535	0.145014	0.830856	0.985596	0.210825
ENSMUSG00000026319	Relch	2.4307	1.7605	2.51481	0.823928	0.176072	0.0566828	0.022467	0.0792481	0.8053	0.986465	0.654373
ENSMUSG00000026321	Tnfrsf11a	2.69857	2.34268	2.85713	0.694122	0.305878	0.142323	0.109017	0.124796	0.689851	0.927046	0.725237
ENSMUSG00000038866	Zcchc2	2.5391	1.8262	2.61599	0.83774	0.16226	-0.0371813	-0.0200282	0.0200563	0.909596	0.991021	0.962655
ENSMUSG00000044340	Phlpp1	2.97614	2.54167	3.11214	0.731141	0.268859	-0.0489123	0.212272	0.0278465	0.940531	0.753488	0.973339
ENSMUSG00000057329	Bcl2	3.01294	2.76445	3.20726	0.63926	0.36074	0.0570711	0.140385	0.110848	0.793027	0.46023	0.400047
ENSMUSG00000009905	Kdsr	2.56692	1.81856	2.63825	0.848537	0.151463	0.0235644	-0.0800396	-0.100268	0.956842	0.925863	0.698147
ENSMUSG00000009907	Vps4b	2.23801	1.29623	2.28503	0.897388	0.102612	0.0380552	-0.0081392	0.0259197	0.902035	0.995492	0.945478
ENSMUSG00000026312	Cdh7	2.58529	2.17901	2.72905	0.718189	0.281811	0.0914702	0.0655897	0.0496953	0.854315	0.976421	0.938214
ENSMUSG00000047216	Cdh19	2.38562	1.89393	2.50696	0.756236	0.243764	0.21536	0.0823334	0.104477	0.787237	0.986213	0.924617
ENSMUSG00000038702	Dsel	1.3941	0.659916	1.46761	0.844293	0.155707	-0.252345	-0.055947	-0.185517	0.122086	0.961162	0.269814
ENSMUSG00000070695	Cntnap5a	3.37632	3.10289	3.56181	0.652401	0.347599	0.116259	0.528786	0.498365	0.388492	2.56887e-12	1.119e-13
ENSMUSG00000026374	Tsn	1.92911	0.994317	1.97685	0.895897	0.104103	0.0040909	-0.0549357	-0.0171483	0.989316	0.933243	0.962655
ENSMUSG00000026377	Nifk	2.08262	0.558709	2.09543	0.970941	0.0290588	-0.0525111	-0.047795	-0.0377456	0.880685	0.973038	0.925899
ENSMUSG00000064302	Clasp1	3.19282	2.39834	3.25747	0.861685	0.138315	0.0344854	0.0317617	0.0226797	0.739553	0.909698	0.856636
ENSMUSG00000026380	Tfcp2l1	2.54393	2.36814	2.7659	0.599835	0.400165	0.083413	0.303517	0.753239	0.949277	0.883272	0.0971486
ENSMUSG00000048402	Gli2	3.31797	3.07112	3.51288	0.638392	0.361608	0.00211334	0.236985	0.0614452	0.998174	0.887727	0.960505
ENSMUSG00000037035	Inhbb	1.89379	1.49122	2.0386	0.716455	0.283545	-0.102459	-0.00508506	-0.222953	0.889528	0.998467	0.643625
ENSMUSG00000004451	Ralb	2.59221	2.08149	2.70899	0.764223	0.235777	0.145555	-0.00250085	0.056208	0.47789	0.998467	0.865649
ENSMUSG00000098923	Tmem185b	1.65815	0.281033	1.67601	0.959726	0.0402741	0.0187544	-0.0245171	-0.0696874	0.969081	0.991021	0.841624
ENSMUSG00000026383	Epb41l5	2.71792	2.37103	2.87926	0.689705	0.310295	0.0705257	0.142619	0.161694	0.744234	0.509799	0.160098
ENSMUSG00000026384	Ptpn4	2.75016	2.27953	2.87673	0.747186	0.252814	0.190735	0.18968	0.243014	0.301955	0.471861	0.0836143
ENSMUSG00000036975	Tmem177	1.61862	0.877947	1.69113	0.846248	0.153752	0.109988	0.103426	0.0602979	0.708179	0.887727	0.872829
ENSMUSG00000036962	Cfap221	2.76034	2.38079	2.9118	0.705564	0.294436	-0.129244	-0.259071	-0.0890584	0.884395	0.875607	0.933882
ENSMUSG00000026387	Sctr	2.67809	2.34388	2.8434	0.683425	0.316575	-0.219172	0.139792	0.420563	0.718579	0.955875	0.24704
ENSMUSG00000026385	Dbi	1.8053	0.924279	1.85896	0.883769	0.116231	0.0503638	-0.0515168	-0.102748	0.937314	0.985685	0.84578
ENSMUSG00000026388	3110009E18Rik	2.77097	2.43968	2.93721	0.681968	0.318032	0.370346	0.26242	0.101675	0.219099	0.699183	0.858561
ENSMUSG00000026389	Steap3	2.86396	2.62912	3.06325	0.631982	0.368018	-0.378994	0.115842	0.238666	0.317827	0.959184	0.592296
ENSMUSG00000036907	C1ql2	1.14301	0.350248	1.2079	0.861214	0.138786	0.115071	0.0244708	0.05501	0.824718	0.994531	0.938779
ENSMUSG00000003721	Insig2	2.19262	1.5302	2.27811	0.821316	0.178684	-0.0489421	-0.0270212	-0.0856605	0.865762	0.985685	0.673853
ENSMUSG00000026339	Ccdc93	2.91058	2.21463	2.99027	0.832366	0.167634	0.0360934	0.00295318	-0.0188666	0.882922	0.997428	0.95251
ENSMUSG00000050534	Htr5b	2.12691	1.55497	2.23001	0.788671	0.211329	0.454325	0.0242731	-0.511722	0.651803	0.997428	0.535886
ENSMUSG00000001674	Ddx18	2.15342	0.693727	2.16823	0.966465	0.0335347	-0.0419117	0.020691	-0.0871096	0.892273	0.991021	0.667944
ENSMUSG00000036815	Dpp10	3.25166	3.00017	3.4449	0.640854	0.359146	0.1889	0.343723	0.367121	0.319063	0.0230752	0.00184914
ENSMUSG00000026341	Actr3	2.21292	1.42749	2.27883	0.859184	0.140816	0.0115477	0.0835536	0.0694766	0.975481	0.866177	0.763139
ENSMUSG00000026342	Slc35f5	2.29695	1.4682	2.35702	0.870825	0.129175	-0.0639484	-0.101201	-0.0404112	0.866955	0.894776	0.93227
ENSMUSG00000026344	Lypd1	2.50786	2.28128	2.71021	0.627549	0.372451	0.967665	0.55113	0.719029	8.16425e-17	5.37541e-05	4.88934e-11
ENSMUSG00000049690	Nckap5	3.69793	3.47947	3.90332	0.623169	0.376831	0.427032	0.423956	0.622883	0.000718245	0.00156754	6.55591e-10
ENSMUSG00000036155	Mgat5	3.36438	2.89256	3.49065	0.747704	0.252296	0.0494311	0.13181	0.0945094	0.7957	0.381998	0.427346
ENSMUSG00000026347	Tmem163	3.09605	2.71098	3.24589	0.708199	0.291801	-0.26167	0.338037	0.0470536	0.237014	0.145373	0.929562
ENSMUSG00000026348	Acmsd	2.31514	1.95942	2.47376	0.694039	0.305961	-0.160049	-0.410113	-0.227684	0.826679	0.655363	0.683853
ENSMUSG00000026349	Ccnt2	2.19634	1.18355	2.23659	0.911495	0.0885048	0.107504	-0.0526712	0.0467384	0.483471	0.931744	0.841018
ENSMUSG00000051590	Map3k19	2.44633	1.92567	2.56079	0.76832	0.23168	-0.39636	-0.392945	-0.126119	0.120208	0.217686	0.783718
ENSMUSG00000036104	Rab3gap1	2.62359	1.70269	2.6728	0.892875	0.107125	0.0414755	-0.137384	-0.127864	0.810739	0.217259	0.108498
ENSMUSG00000036086	Zranb3	2.96885	2.44515	3.0826	0.769565	0.230435	-0.277183	-0.346742	-0.137812	0.347087	0.329155	0.733215
ENSMUSG00000056211	R3hdm1	2.66726	1.92376	2.73933	0.84709	0.15291	-0.0604628	-0.0781184	0.0189315	0.63111	0.657178	0.929562
ENSMUSG00000026353	Ubxn4	2.27013	1.26553	2.31111	0.909964	0.0900364	-0.0877369	-0.0261172	-0.0482655	0.624296	0.982953	0.838916
ENSMUSG00000026355	Mcm6	2.36155	1.80828	2.46866	0.781418	0.218582	0.0777226	0.185177	0.36399	0.881916	0.780659	0.0707369
ENSMUSG00000026356	Dars	2.37225	1.97791	2.51941	0.712592	0.287408	0.0106554	-0.055194	-0.0182406	0.972472	0.923699	0.953219
ENSMUSG00000045382	Cxcr4	1.47777	1.04336	1.61379	0.731111	0.268889	-0.26279	0.206211	-0.0265155	0.577197	0.871886	0.980744
ENSMUSG00000042581	Thsd7b	3.47637	3.25781	3.68173	0.623226	0.376774	0.590046	0.675286	0.740978	0.000400842	4.78883e-05	7.51007e-08
ENSMUSG00000026399	Cd55	1.9565	1.67422	2.13893	0.657008	0.342992	-0.208255	0.208563	0.0581037	0.42827	0.640971	0.906327
ENSMUSG00000026409	Pfkfb2	2.38619	1.70018	2.46756	0.829145	0.170855	0.0891617	-0.0383926	0.0028802	0.712477	0.978268	0.996269
ENSMUSG00000046404	Yod1	1.54083	0.324282	1.56644	0.942741	0.0572592	0.209456	0.0540503	0.0296426	0.235736	0.965698	0.9477
ENSMUSG00000042510	AA986860	2.10379	1.52088	2.20459	0.792852	0.207148	0.27138	-0.220832	0.0864554	0.511085	0.819294	0.905827
ENSMUSG00000016528	Mapkapk2	2.5974	2.13434	2.7259	0.743884	0.256116	-0.0997409	0.0768293	0.0150985	0.688905	0.923699	0.974995
ENSMUSG00000016526	Dyrk3	2.08714	1.34183	2.15894	0.847632	0.152368	0.251832	0.218986	0.261827	0.41169	0.715242	0.314539
ENSMUSG00000026427	Eif2d	2.50875	1.53199	2.55231	0.904571	0.095429	0.0540237	0.110001	-0.00895646	0.807446	0.667374	0.981326
ENSMUSG00000026430	Rassf5	2.84324	2.20055	2.93232	0.814548	0.185452	0.123591	0.185848	0.106964	0.45482	0.274664	0.504979
ENSMUSG00000042349	Ikbke	2.42945	1.84788	2.53054	0.792345	0.207655	-0.134601	0.114091	0.0603872	0.768103	0.934728	0.925665
ENSMUSG00000026425	Srgap2	2.91763	2.57619	3.08066	0.687011	0.312989	0.0431998	0.17698	0.163472	0.841391	0.141449	0.0717601
ENSMUSG00000055184	Fam72a	1.68056	1.45515	1.88335	0.626921	0.373079	-0.351522	0.512118	0.310727	0.518652	0.478599	0.542004
ENSMUSG00000052688	Rab7b	2.29951	1.91661	2.44999	0.707164	0.292836	0.347128	0.310891	0.296203	0.761262	0.924485	0.811093
ENSMUSG00000042251	Pm20d1	2.26187	1.89037	2.41572	0.701703	0.298297	-0.0978382	0.00139969	0.21736	0.953851	0.999697	0.882346
ENSMUSG00000013275	Slc41a1	2.3296	1.7638	2.43401	0.786306	0.213694	-0.115522	0.137211	0.20674	0.735854	0.826731	0.338335
ENSMUSG00000026433	Rab29	1.57738	1.02735	1.6852	0.78014	0.21986	0.144685	0.279956	0.0103909	0.788977	0.671494	0.99365
ENSMUSG00000026434	Nucks1	2.15721	1.30233	2.214	0.877444	0.122556	0.139472	0.051801	0.074205	0.391185	0.950072	0.732376
ENSMUSG00000026435	Slc45a3	2.30632	1.96792	2.47031	0.685504	0.314496	0.224458	0.753579	0.186291	0.842532	0.361146	0.893498
ENSMUSG00000026436	Elk4	2.2874	1.51693	2.35545	0.854963	0.145037	0.0394662	-0.0192012	-0.057725	0.846303	0.986213	0.714379
ENSMUSG00000059149	Mfsd4a	2.56601	2.11096	2.69657	0.740352	0.259648	0.106624	0.0768341	0.110809	0.478568	0.847535	0.388371
ENSMUSG00000026437	Cdk18	2.46418	1.73272	2.53811	0.843469	0.156531	-0.367872	0.0338644	-0.0970612	0.343492	0.994342	0.901777
ENSMUSG00000079330	Lemd1	2.76654	2.29115	2.89191	0.749254	0.250746	-0.893453	-0.344097	-0.431724	3.29039e-08	0.260725	0.0175888
ENSMUSG00000042115	Klhdc8a	1.88104	1.47683	2.02539	0.717223	0.282777	-0.171927	0.147395	-0.121679	0.532372	0.800118	0.686697
ENSMUSG00000009772	Nuak2	2.24548	1.87869	2.40074	0.699422	0.300578	0.35537	0.834096	0.768667	0.243878	0.000264299	2.31408e-05
ENSMUSG00000042066	Tmcc2	2.48661	1.77107	2.56308	0.838566	0.161434	0.000830179	0.0689515	-0.04054	0.999205	0.98505	0.969301
ENSMUSG00000042046	Dstyk	2.5155	1.82439	2.596	0.830805	0.169195	0.109701	0.0277111	-0.0371849	0.265788	0.970789	0.830878
ENSMUSG00000026439	Rbbp5	2.20029	1.32366	2.25446	0.882726	0.117274	-0.0758076	-0.0214553	0.0285935	0.601008	0.98377	0.901662
ENSMUSG00000048174	Tmem81	1.58189	0.523746	1.61831	0.919567	0.0804335	-0.0192781	0.0379251	0.121628	0.977703	0.991021	0.746554
ENSMUSG00000053024	Cntn2	2.5344	1.70346	2.59419	0.87139	0.12861	0.028821	0.133412	-0.0634229	0.972718	0.935433	0.937574
ENSMUSG00000026442	Nfasc	3.20518	2.38991	3.26701	0.867292	0.132708	-0.104733	0.0298335	-0.135624	0.869847	0.994433	0.810525
ENSMUSG00000026443	Lrrn2	2.69747	2.00681	2.77805	0.83066	0.16934	-0.271754	-0.0763417	-0.0275186	0.487141	0.978439	0.976755
ENSMUSG00000054387	Mdm4	2.7127	1.8799	2.77225	0.87187	0.12813	0.108358	0.000967153	-0.0440831	0.370468	0.998754	0.817132
ENSMUSG00000026447	Pik3c2b	2.80814	2.14336	2.89321	0.822111	0.177889	-0.399294	0.0421154	-0.188479	0.325736	0.993628	0.747121
ENSMUSG00000046062	Ppp1r15b	1.51647	0.778874	1.58945	0.845322	0.154678	-0.100145	0.0103566	0.000375885	0.599998	0.995048	0.999039
ENSMUSG00000041757	Plekha6	3.13063	2.53552	3.22894	0.797428	0.202572	-0.0547929	0.0594772	0.0229863	0.951538	0.989721	0.98448
ENSMUSG00000070644	Etnk2	2.22208	1.60206	2.31546	0.806534	0.193466	-0.526073	-0.407137	-0.263066	0.00568306	0.119175	0.272024
ENSMUSG00000070643	Sox13	2.68238	2.29927	2.83279	0.707265	0.292735	-0.350064	-0.167287	-0.0384135	0.44033	0.927283	0.97292
ENSMUSG00000090553	Snrpe	1.55576	0.563481	1.59786	0.907611	0.0923892	-0.027377	0.0813172	-0.0131961	0.956377	0.944298	0.984333
ENSMUSG00000102976	Zc3h11a	2.43989	1.32325	2.47189	0.928982	0.0710177	0.0664639	0.198013	0.0849924	0.841263	0.470027	0.764947
ENSMUSG00000094410	Gm38394	2.43989	1.32325	2.47189	0.928982	0.0710177	-0.100753	-0.0870115	-0.0303515	0.798553	0.947567	0.961306
ENSMUSG00000026463	Atp2b4	2.96424	2.43754	3.0773	0.770786	0.229214	-0.341829	0.0251088	0.0062938	0.000247598	0.985596	0.98872
ENSMUSG00000010311	Optc	2.03673	1.67879	2.19467	0.695123	0.304877	0.0199235	0.396651	0.288573	0.987104	0.684149	0.640657
ENSMUSG00000041577	Prelp	2.0382	1.63819	2.18374	0.715259	0.284741	0.095549	0.167143	0.195369	0.931428	0.955859	0.823976
ENSMUSG00000041559	Fmod	2.10452	1.76335	2.26764	0.686879	0.313121	0.305168	1.20873	1.84972	0.945336	0.823485	0.326837
ENSMUSG00000020423	Btg2	1.44428	0.817565	1.53637	0.808928	0.191072	-0.114372	0.0242533	0.0973421	0.862958	0.995048	0.894369
ENSMUSG00000064246	Chil1	1.94819	1.47173	2.0733	0.749715	0.250285	-0.274623	-0.128839	-0.0359716	0.366508	0.921313	0.962083
ENSMUSG00000042429	Adora1	2.56057	2.11354	2.69323	0.736784	0.263216	0.0623746	0.192997	0.025564	0.893447	0.675884	0.970025
ENSMUSG00000026458	Ppfia4	2.65946	1.87315	2.72525	0.859429	0.140571	-0.238476	-0.136389	-0.189186	0.641568	0.944523	0.726876
ENSMUSG00000042305	Tmem183a	1.96638	0.583199	1.98399	0.960261	0.0397385	0.0175484	0.0386225	-0.0254117	0.959353	0.973038	0.94257
ENSMUSG00000026456	Cyb5r1	1.76597	1.28398	1.88969	0.752095	0.247905	-0.388415	-0.236463	-0.197847	0.00841555	0.394982	0.272917
ENSMUSG00000026457	Adipor1	2.22995	1.08422	2.25994	0.933277	0.0667235	-0.0685945	0.0161172	-0.0549187	0.64072	0.990422	0.717613
ENSMUSG00000026455	Klhl12	2.35601	1.45984	2.40793	0.887304	0.112696	-0.0435636	-0.0307364	-0.0496706	0.837669	0.974735	0.795815
ENSMUSG00000042229	Rabif	2.08028	1.0216	2.11666	0.919658	0.0803425	0.0121559	-0.0188513	-0.0356719	0.972879	0.991021	0.906674
ENSMUSG00000042207	Kdm5b	2.69593	1.7165	2.73924	0.9051	0.0949004	-0.125464	-0.144413	-0.0764905	0.187585	0.183012	0.501281
ENSMUSG00000026452	Syt2	3.03268	2.63445	3.17872	0.714423	0.285577	0.807293	0.369302	0.202065	0.0017717	0.502504	0.681063
ENSMUSG00000073557	Ppp1r12b	3.13021	2.63427	3.25052	0.758039	0.241961	-0.0101694	0.0683573	0.10445	0.974061	0.872708	0.424156
ENSMUSG00000042793	Lgr6	3.00922	2.71173	3.18649	0.664852	0.335148	-0.401036	0.296719	0.145162	0.489072	0.832878	0.882346
ENSMUSG00000026426	Arl8a	1.61737	0.627366	1.65968	0.90717	0.0928298	-0.158113	-0.0224765	-0.0530766	0.668204	0.994531	0.929828
ENSMUSG00000026424	Gpr37l1	1.84711	1.39742	1.97907	0.737972	0.262028	-0.180006	0.0505061	-0.12516	0.383834	0.973015	0.584833
ENSMUSG00000041926	Rnpep	2.3213	1.39498	2.36993	0.894063	0.105937	-0.217289	-0.161674	-0.190425	0.701242	0.927046	0.736047
ENSMUSG00000062580	Timm17a	2.16687	1.00775	2.19598	0.935172	0.0648284	0.075952	-0.0245056	-0.0358499	0.64261	0.982832	0.880703
ENSMUSG00000048096	Lmod1	2.56403	1.97146	2.66285	0.796479	0.203521	-0.422516	0.125624	0.0653363	0.613643	0.982953	0.970927
ENSMUSG00000041889	Shisa4	1.46404	0.658965	1.52724	0.864568	0.135432	-0.35108	0.0168107	-0.226773	0.0670501	0.995048	0.292206
ENSMUSG00000041879	Ipo9	2.5644	1.46135	2.59737	0.92689	0.07311	0.0865355	-0.0951284	-0.0451005	0.595063	0.724865	0.838916
ENSMUSG00000009418	Nav1	3.19541	2.42126	3.26293	0.856012	0.143988	-0.234162	0.0342653	0.0396358	0.540436	0.992357	0.961306
ENSMUSG00000026421	Csrp1	2.43141	2.19943	2.63176	0.630455	0.369545	0.01296	0.269835	0.0539062	0.981437	0.280472	0.906232
ENSMUSG00000041801	Phlda3	1.26799	0.702431	1.37245	0.786214	0.213786	0.16408	0.261164	-0.00816317	0.524701	0.299479	0.990777
ENSMUSG00000026418	Tnni1	2.47891	2.18588	2.65768	0.662557	0.337443	0.494388	-0.00384291	-0.173487	0.284924	0.998754	0.809566
ENSMUSG00000041782	Lad1	2.29651	1.94086	2.45515	0.694004	0.305996	-0.0757575	-0.327813	-0.285638	0.960944	0.88847	0.780973
ENSMUSG00000026414	Tnnt2	2.20282	1.81697	2.35243	0.708568	0.291432	0.221238	0.187043	0.112617	0.749211	0.925863	0.903415
ENSMUSG00000026411	Tmem9	2.36028	1.61669	2.43234	0.84712	0.15288	-0.0808526	0.0127572	0.0480112	0.796858	0.995048	0.904146
ENSMUSG00000026407	Cacna1s	2.809	2.38957	2.94909	0.724273	0.275727	-0.766065	-0.317497	-0.00826234	0.133629	0.881787	0.997617
ENSMUSG00000041642	Kif21b	2.72913	1.73759	2.7713	0.907469	0.0925315	-0.28314	0.0292902	0.00867559	0.603542	0.995048	0.995827
ENSMUSG00000087230	Mroh3	2.32848	1.87163	2.45858	0.741147	0.258853	-0.0197584	0.16574	-0.173731	0.988562	0.967172	0.88408
ENSMUSG00000041605	Inava	2.4692	1.99673	2.59531	0.747988	0.252012	-0.291101	-0.106409	-0.204325	0.691703	0.981924	0.812855
ENSMUSG00000041570	Camsap2	2.7269	1.81278	2.77684	0.891372	0.108628	0.0981841	0.0813756	0.0993517	0.0684383	0.291763	0.0319531
ENSMUSG00000026404	Ddx59	2.37902	1.81809	2.48448	0.784416	0.215584	0.2504	0.0274707	-0.0347043	0.265947	0.992357	0.950192
ENSMUSG00000041483	Zfp281	1.3518	-0.142668	1.36549	0.968966	0.0310345	0.116498	-0.0333077	0.0940497	0.474688	0.978022	0.567727
ENSMUSG00000026398	Nr5a2	3.01698	2.62403	3.16454	0.711933	0.288067	-0.647868	-0.068792	-0.0494979	0.149499	0.991021	0.972004
ENSMUSG00000026395	Ptprc	2.62236	2.3969	2.82513	0.626948	0.373052	0.285445	0.29938	0.0131377	0.576238	0.733331	0.992841
ENSMUSG00000026393	Nek7	2.99096	2.64924	3.1539	0.687151	0.312849	0.0685128	0.245354	0.0435982	0.865762	0.394982	0.930138
ENSMUSG00000019230	Lhx9	1.91682	1.67925	2.11511	0.633448	0.366552	0.894648	0.312172	0.0524389	0.372697	0.951933	0.985003
ENSMUSG00000079283	2310009B15Rik	1.49429	1.01284	1.61815	0.751867	0.248133	-0.0179915	0.364216	0.0903858	0.985628	0.534025	0.905685
ENSMUSG00000056268	Dennd1b	3.10336	2.71486	3.2522	0.709828	0.290172	0.145266	0.0743582	0.168918	0.592874	0.948494	0.438466
ENSMUSG00000063681	Crb1	2.93247	2.64065	3.11165	0.661937	0.338063	-0.45632	0.0785919	0.137503	0.103486	0.976446	0.790715
ENSMUSG00000033964	Zbtb41	2.18728	1.31345	2.24178	0.88206	0.11794	0.00851344	0.0890891	0.0654052	0.983487	0.851024	0.78991
ENSMUSG00000033952	Aspm	2.53319	2.00104	2.64501	0.773	0.227	-0.337261	-0.434118	-0.261435	0.733572	0.806366	0.814173
ENSMUSG00000026365	Cfh	2.31509	1.82937	2.43789	0.753694	0.246306	-0.00923959	0.407434	0.281675	0.996534	0.886419	0.846933
ENSMUSG00000052726	Kcnt2	3.01632	2.68672	3.1831	0.681125	0.318875	0.146119	0.0265633	0.15195	0.790884	0.994531	0.765702
ENSMUSG00000026361	Cdc73	2.5968	1.94349	2.68393	0.818214	0.181786	0.0897954	-0.0678426	0.0136108	0.767122	0.948494	0.980776
ENSMUSG00000033849	B3galt2	1.644	0.972666	1.72791	0.824305	0.175695	-0.0271884	0.0686357	0.125403	0.948196	0.944523	0.567545
ENSMUSG00000018196	Glrx2	2.38494	1.65341	2.45886	0.843488	0.156512	-0.0785162	-0.184064	-0.155323	0.564355	0.0576272	0.0477419
ENSMUSG00000018199	Ro60	2.21821	1.44529	2.28591	0.85566	0.14434	0.0770683	-0.0238063	0.00529528	0.815287	0.991021	0.993964
ENSMUSG00000018189	Uchl5	1.99952	1.47407	2.11287	0.770281	0.229719	0.167796	0.192742	0.168651	0.192621	0.218125	0.127702
ENSMUSG00000026360	Rgs2	1.39261	0.758155	1.48323	0.811668	0.188332	-0.355583	-0.0961206	0.0217266	0.0178829	0.896839	0.968463
ENSMUSG00000035131	Brinp3	3.00518	2.50235	3.12384	0.760938	0.239062	-0.110932	-0.0676308	0.011981	0.541578	0.915048	0.977152
ENSMUSG00000056220	Pla2g4a	2.79528	2.43567	2.95271	0.69594	0.30406	0.159966	0.18667	-0.0413136	0.882138	0.955398	0.979651
ENSMUSG00000032487	Ptgs2	1.56044	1.25624	1.73548	0.668291	0.331709	-0.992694	-0.29092	0.371615	0.346272	0.968809	0.838982
ENSMUSG00000006010	Odr4	2.23523	1.44217	2.30007	0.861295	0.138705	0.0604784	-0.0515294	-0.0500733	0.758631	0.931494	0.807194
ENSMUSG00000006005	Tpr	2.51368	1.27161	2.53787	0.945832	0.0541676	0.00524153	-0.0921377	-0.0885868	0.987104	0.736883	0.530196
ENSMUSG00000006014	Prg4	2.02224	1.40123	2.11543	0.806892	0.193108	-0.140903	0.61332	1.38439	0.967093	0.921513	0.284203
ENSMUSG00000066842	Hmcn1	3.38334	2.93248	3.51499	0.738491	0.261509	-0.253396	-0.192915	-0.300097	0.239888	0.64658	0.0804987
ENSMUSG00000023150	Ivns1abp	2.02475	1.33062	2.10474	0.831782	0.168218	0.0433038	0.0515303	0.0541531	0.854316	0.933243	0.792527
ENSMUSG00000052748	Swt1	2.44097	1.87506	2.54536	0.786349	0.213651	-0.323984	0.0953294	-0.0727675	0.257516	0.957469	0.907283
ENSMUSG00000053286	Trmt1l	2.39442	1.14613	2.41827	0.946561	0.0534392	-0.0761577	-0.104641	-0.110227	0.815287	0.867393	0.657834
ENSMUSG00000026484	Rnf2	2.44796	1.7383	2.52538	0.836721	0.163279	0.0981087	-0.0306697	-0.00389865	0.541818	0.978596	0.99372
ENSMUSG00000026483	Fam129a	3.08728	2.76122	3.25519	0.679349	0.320651	-0.0413005	-0.322629	-0.0944781	0.971281	0.778984	0.929562
ENSMUSG00000043019	Edem3	2.60991	1.80855	2.67362	0.863563	0.136437	0.0182298	-0.0169056	-0.012078	0.953233	0.991021	0.974703
ENSMUSG00000032666	1700025G04Rik	3.34848	2.78257	3.45287	0.786352	0.213648	0.251493	0.0103489	0.0745403	0.00762472	0.994531	0.656807
ENSMUSG00000014980	Tsen15	2.05896	1.44514	2.15354	0.804297	0.195703	0.0252725	0.0184268	-0.0521134	0.955259	0.994342	0.898637
ENSMUSG00000032649	Colgalt2	2.92283	2.48233	3.05722	0.733857	0.266143	-0.0568291	-0.489986	-0.756167	0.893298	0.00960388	5.92801e-10
ENSMUSG00000026482	Rgl1	3.34824	2.91969	3.48584	0.728451	0.271549	0.140198	0.0139652	0.149875	0.120451	0.991021	0.0452192
ENSMUSG00000055547	Apobec4	1.80013	1.23905	1.90555	0.784476	0.215524	-0.155045	-0.153553	0.165648	0.753807	0.912951	0.71719
ENSMUSG00000008475	Arpc5	1.75645	0.547775	1.78251	0.941754	0.058246	0.0406134	-0.00939073	0.0264572	0.893024	0.995492	0.94257
ENSMUSG00000026480	Ncf2	2.51836	1.86147	2.60484	0.819435	0.180565	-0.0415885	-0.0494082	-0.0692053	0.936521	0.982953	0.886794
ENSMUSG00000042772	Smg7	2.50732	1.57611	2.55544	0.895125	0.104875	-0.0578836	-0.0573725	0.013688	0.603583	0.785607	0.9477
ENSMUSG00000042751	Nmnat2	3.13704	2.60488	3.24886	0.773	0.227	0.0910627	0.0252012	0.0253386	0.171774	0.950814	0.846435
ENSMUSG00000026479	Lamc2	2.80388	2.37249	2.94071	0.729741	0.270259	0.182606	-0.477119	-0.453456	0.850188	0.644303	0.417974
ENSMUSG00000026478	Lamc1	3.061	2.48698	3.16366	0.789468	0.210532	0.058389	0.0788083	0.00506729	0.903118	0.954678	0.995827
ENSMUSG00000042708	Shcbp1l	2.38082	1.84429	2.49165	0.774762	0.225238	-0.0640121	0.00722116	0.121161	0.89513	0.997428	0.732371
ENSMUSG00000042699	Dhx9	2.03615	1.29469	2.10853	0.846483	0.153517	0.0403349	-0.00571665	0.0517744	0.832844	0.995492	0.744541
ENSMUSG00000042684	Npl	2.55255	2.10421	2.68487	0.737369	0.262631	-0.434169	-0.28504	-0.604662	0.0874691	0.624386	0.00206976
ENSMUSG00000042671	Rgs8	2.57856	2.12869	2.71048	0.738053	0.261947	0.245491	0.08401	0.00268058	0.408844	0.95864	0.998007
ENSMUSG00000026475	Rgs16	1.7788	1.14582	1.8697	0.81115	0.18885	0.259263	-0.0868244	0.543909	0.618417	0.979008	0.060526
ENSMUSG00000066800	Rnasel	2.07124	1.58388	2.19364	0.754394	0.245606	0.0992742	-0.0549637	-0.111018	0.795087	0.977391	0.741308
ENSMUSG00000042641	Rgsl1	2.61078	2.12071	2.73251	0.755549	0.244451	0.436581	0.474732	0.378081	0.27173	0.411491	0.310422
ENSMUSG00000045968	Teddm2	2.6217	2.2179	2.76616	0.717029	0.282971	0.199931	0.261569	0.310063	0.613516	0.674282	0.215728
ENSMUSG00000026473	Glul	2.0325	1.23452	2.09667	0.862643	0.137357	0.176453	0.156483	0.187831	0.561999	0.797875	0.468707
ENSMUSG00000004110	Cacna1e	3.43412	2.91748	3.54951	0.766672	0.233328	-0.0412388	-0.0494398	0.0879618	0.832484	0.917518	0.449606
ENSMUSG00000056708	Ier5	0.871573	0.448706	1.01072	0.725854	0.274146	0.11388	0.087386	0.27728	0.775416	0.949695	0.184304
ENSMUSG00000026471	Mr1	2.11436	1.56526	2.22239	0.779775	0.220225	0.00641523	-0.0266039	0.174087	0.989522	0.992357	0.445054
ENSMUSG00000026470	Stx6	2.55812	2.09433	2.68643	0.7442	0.2558	0.0681837	0.0205738	0.110135	0.512987	0.978261	0.0972135
ENSMUSG00000033722	BC034090	2.55554	2.16741	2.70449	0.709656	0.290344	0.0440505	0.119245	0.0998589	0.965222	0.967144	0.91238
ENSMUSG00000026469	Xpr1	2.82105	2.22837	2.91985	0.796519	0.203481	0.0538822	0.0279644	0.130508	0.800081	0.980131	0.256317
ENSMUSG00000033701	Acbd6	2.92087	2.43759	3.04428	0.752649	0.247351	0.0275979	0.108781	0.141566	0.8854	0.45459	0.0531305
ENSMUSG00000033684	Qsox1	2.55969	2.06506	2.68031	0.757482	0.242518	-0.0542455	0.0711859	-0.0411659	0.841757	0.912951	0.896407
ENSMUSG00000033671	Cep350	2.88122	1.90531	2.92486	0.904401	0.0955987	0.0367432	0.0163123	-0.00918706	0.798253	0.984889	0.970025
ENSMUSG00000026466	Tor1aip1	2.35018	1.40209	2.39656	0.898718	0.101282	0.0559374	0.0435918	-0.107507	0.89513	0.982832	0.727883
ENSMUSG00000050565	Tor1aip2	2.36148	1.53466	2.4218	0.870324	0.129676	0.0142377	-0.0922483	-0.0495277	0.963401	0.752775	0.814538
ENSMUSG00000015484	Fam163a	2.80692	2.48545	2.9763	0.677039	0.322961	0.558179	0.240835	-0.0766486	0.197174	0.878227	0.944413
ENSMUSG00000060985	Tdrd5	2.6031	2.16447	2.73799	0.733016	0.266984	0.49038	-0.2804	-0.0944483	0.0028184	0.354174	0.795549
ENSMUSG00000026601	Axdnd1	2.75848	2.22804	2.87069	0.772307	0.227693	0.00965205	0.374	-0.108706	0.995523	0.866411	0.946238
ENSMUSG00000078193	Gm2000	1.35064	-0.69897	1.35449	0.991158	0.00884173	-0.142406	-0.0654426	-0.190641	0.866025	0.991021	0.783899
ENSMUSG00000026600	Soat1	2.62111	2.17609	2.7543	0.735885	0.264115	-0.14582	-0.0494887	-0.0201605	0.441792	0.963566	0.96447
ENSMUSG00000101523	Csnk2a3	1.59879	0.741152	1.65523	0.878124	0.121876	-0.15712	0.34219	-0.176965	0.810015	0.64618	0.760428
ENSMUSG00000026596	Abl2	2.7969	2.21696	2.89832	0.791727	0.208273	0.0338775	-0.0125842	0.0350512	0.866392	0.992357	0.864728
ENSMUSG00000060519	Tor3a	2.3082	1.79699	2.42487	0.764427	0.235573	0.142558	-0.148209	-0.154635	0.61316	0.788888	0.514189
ENSMUSG00000033557	Fam20b	2.51661	1.72762	2.58202	0.86017	0.13983	0.130844	-0.0317533	-0.0403678	0.212721	0.967233	0.836009
ENSMUSG00000026594	Ralgps2	2.98502	2.41434	3.08839	0.788188	0.211812	0.198277	0.112646	0.194697	0.0181868	0.499976	0.00758916
ENSMUSG00000033544	Angptl1	2.23289	1.65543	2.33484	0.790786	0.209214	-0.0138049	0.295911	0.0265158	0.982523	0.381394	0.968362
ENSMUSG00000070565	Rasal2	2.99233	2.54771	3.12563	0.735707	0.264293	0.0909999	0.157755	0.133006	0.376532	0.0733448	0.0644695
ENSMUSG00000033488	Cryzl2	2.47502	1.92722	2.58333	0.77926	0.22074	-0.216	0.154698	-0.169116	0.480776	0.85613	0.583408
ENSMUSG00000026589	Sec16b	2.69259	2.41234	2.87572	0.65595	0.34405	-0.35956	-0.271204	-0.301168	0.646128	0.918392	0.697316
ENSMUSG00000004031	Brinp2	2.82215	2.41333	2.9652	0.719372	0.280628	-0.178167	0.0151209	0.166664	0.0681704	0.991021	0.0557326
ENSMUSG00000026587	Astn1	3.19865	2.71214	3.32126	0.754032	0.245968	-0.0354822	0.0372906	0.0806616	0.862857	0.950882	0.508473
ENSMUSG00000073530	Pappa2	3.07357	2.731	3.23625	0.687575	0.312425	-0.886843	-0.525357	-0.233221	0.00160595	0.25795	0.624514
ENSMUSG00000040782	Cop1	2.60363	2.00039	2.7003	0.800433	0.199567	-0.00211239	0.0146672	0.0738484	0.996157	0.994433	0.767518
ENSMUSG00000015829	Tnr	3.33791	3.08578	3.53092	0.641196	0.358804	0.226129	0.258867	0.289569	0.00390679	0.00096171	5.50593e-06
ENSMUSG00000090394	4930523C07Rik	2.362	2.08135	2.54499	0.65616	0.34384	0.27754	-0.0494793	-0.202781	0.346235	0.986465	0.502018
ENSMUSG00000058267	Mrps14	1.54728	0.173186	1.56526	0.959456	0.0405442	0.150164	0.0496566	-0.00500503	0.557991	0.976446	0.994641
ENSMUSG00000014226	Cacybp	1.69518	0.217484	1.7094	0.967783	0.0322171	-0.0492675	0.0329727	-0.00105924	0.857768	0.979978	0.998168
ENSMUSG00000026721	Rabgap1l	3.3261	2.97869	3.48728	0.689963	0.310037	-0.0503685	0.0449175	0.0878305	0.821852	0.949923	0.560014
ENSMUSG00000040423	Rc3h1	2.48052	1.60917	2.53532	0.881465	0.118535	0.0160006	-0.0138411	0.00240981	0.958387	0.993628	0.996269
ENSMUSG00000026715	Serpinc1	2.43008	1.72599	2.50841	0.834962	0.165038	0.482256	-0.271916	-0.00433962	0.26426	0.840682	0.998007
ENSMUSG00000043467	Zbtb37	2.27877	1.57738	2.35754	0.834105	0.165895	0.037296	-0.0130207	0.00806037	0.899483	0.994531	0.98582
ENSMUSG00000026709	Dars2	2.37199	1.58524	2.43772	0.859552	0.140448	0.135845	-0.0491716	0.0187074	0.453543	0.960885	0.96447
ENSMUSG00000026708	Cenpl	1.81783	1.31597	1.93671	0.760528	0.239472	0.153324	0.0334133	-0.0707428	0.791773	0.994433	0.927718
ENSMUSG00000026705	Klhl20	2.38657	1.57241	2.44855	0.866999	0.133001	0.0556377	-0.0387537	-0.0847101	0.720067	0.947014	0.429173
ENSMUSG00000044835	Ankrd45	2.33144	1.69618	2.42191	0.81195	0.18805	-0.456043	-0.303328	-0.107912	3.80522e-07	0.00741787	0.486515
ENSMUSG00000049160	Tex50	1.58726	0.828015	1.65696	0.851729	0.148271	-0.51416	-0.359494	-0.0861647	0.020761	0.34662	0.880351
ENSMUSG00000026701	Prdx6	1.99629	1.22401	2.06408	0.855479	0.144521	-0.0828449	0.131889	0.147663	0.815352	0.809115	0.529364
ENSMUSG00000040297	Suco	2.25205	1.4553	2.31639	0.862307	0.137693	-0.0846502	0.0213391	0.00319235	0.636333	0.986506	0.994854
ENSMUSG00000026698	Pigc	1.59118	0.32838	1.61426	0.948226	0.0517744	0.050596	-0.0713318	-0.0518503	0.872028	0.928002	0.872132
ENSMUSG00000040265	Dnm3	3.47435	2.99165	3.5979	0.752398	0.247602	0.0787412	0.0267469	-0.0170881	0.552955	0.975174	0.947801
ENSMUSG00000026694	Eef1aknmt	2.28283	1.13418	2.31262	0.933694	0.0663064	-0.0476129	-0.049364	-0.0411206	0.86564	0.958071	0.894893
ENSMUSG00000026696	Vamp4	2.233	1.67906	2.33997	0.781679	0.218321	0.122529	-0.0596903	-0.0317429	0.631269	0.958082	0.945478
ENSMUSG00000026697	Myoc	2.03222	1.37858	2.11929	0.818327	0.181673	1.09831	-0.173084	0.135667	0.111594	0.979978	0.94257
ENSMUSG00000040225	Prrc2c	2.53653	1.49955	2.57469	0.915887	0.0841133	-0.0313637	-0.0636191	0.0261327	0.934642	0.944884	0.952993
ENSMUSG00000040181	Fmo1	2.27951	1.80726	2.40567	0.747888	0.252112	-0.171389	-0.219728	-0.209383	0.383344	0.36957	0.169599
ENSMUSG00000040170	Fmo2	2.23871	1.67385	2.34332	0.785943	0.214057	-0.247657	-0.328417	-0.551427	0.846547	0.919651	0.454159
ENSMUSG00000026586	Prrx1	2.60201	2.13922	2.73057	0.743761	0.256239	-0.103621	-0.092384	-0.110376	0.742396	0.919022	0.688451
ENSMUSG00000040124	Gorab	2.03812	1.02898	2.07869	0.910816	0.0891837	0.14241	0.0289666	0.0328321	0.656116	0.991021	0.955039
ENSMUSG00000026585	Kifap3	2.84992	1.94042	2.90037	0.89034	0.10966	0.00326329	-0.0879973	-0.0550611	0.989522	0.696927	0.732234
ENSMUSG00000026584	Scyl3	2.38008	1.09552	2.40206	0.950631	0.049369	0.0405524	-0.142558	-0.0371584	0.897104	0.62791	0.915411
ENSMUSG00000041406	BC055324	2.36614	1.65514	2.44334	0.837146	0.162854	0.176797	-0.100801	-0.00956627	0.618417	0.949918	0.991876
ENSMUSG00000041396	Mettl18	1.32818	0.123852	1.35449	0.941202	0.0587975	-0.0294575	-0.247184	-0.134154	0.959353	0.56185	0.668243
ENSMUSG00000026579	F5	2.65145	2.19468	2.78157	0.74111	0.25889	-0.3119	-0.0698157	0.114326	0.516464	0.986213	0.881379
ENSMUSG00000040918	Slc19a2	2.23279	1.37731	2.2895	0.877593	0.122407	-0.128546	-0.173477	-0.177823	0.6899	0.725394	0.451715
ENSMUSG00000026578	Ccdc181	2.00717	0.993877	2.04737	0.911589	0.0884107	-0.0177819	-0.0662541	-0.0546726	0.959353	0.924843	0.827683
ENSMUSG00000026577	Blzf1	2.11618	0.850646	2.13912	0.948534	0.0514663	-0.0816151	-0.0584303	-0.0545048	0.748586	0.950162	0.857297
ENSMUSG00000026575	Nme7	3.01486	2.4063	3.11048	0.802385	0.197615	-0.148369	-0.110745	0.0682124	0.598764	0.887727	0.867891
ENSMUSG00000026576	Atp1b1	2.33788	0.907411	2.3537	0.964215	0.0357855	0.15513	-0.00113321	-0.013875	0.133663	0.998754	0.964534
ENSMUSG00000026572	Tbx19	2.41894	1.89658	2.533	0.769018	0.230982	-1.45314	-0.887762	-0.702689	0.017261	0.461056	0.373912
ENSMUSG00000040848	Sft2d2	2.25483	1.96802	2.43571	0.659351	0.340649	0.00771333	-0.00758066	0.143569	0.988872	0.997428	0.648522
ENSMUSG00000040843	Tiprl	2.1532	1.21299	2.20039	0.897056	0.102944	0.0201734	-0.00446131	-0.0326291	0.955259	0.997428	0.92721
ENSMUSG00000040836	Gpr161	2.51466	1.94206	2.61762	0.788927	0.211073	-0.33738	-0.0797343	-0.217506	0.000224446	0.851877	0.0212449
ENSMUSG00000026571	Dcaf6	2.74971	2.2258	2.86342	0.769652	0.230348	-0.0490428	-0.0613913	0.0083187	0.858693	0.929808	0.985003
ENSMUSG00000026568	Mpc2	1.89878	1.41581	2.02226	0.752518	0.247482	0.101077	-0.0459683	0.0105098	0.618417	0.962065	0.981197
ENSMUSG00000026567	Adcy10	2.8087	2.26112	2.91707	0.779174	0.220826	-0.01752	0.245294	-0.111447	0.987788	0.877153	0.907536
ENSMUSG00000026566	Mpzl1	2.60337	2.04833	2.7101	0.782116	0.217884	-0.0233169	-0.0411444	-0.276165	0.947695	0.973702	0.00846003
ENSMUSG00000040723	Rcsd1	2.80637	2.42393	2.95699	0.706947	0.293053	-0.0961857	-0.0911132	0.0930715	0.920205	0.982953	0.929562
ENSMUSG00000040713	Creg1	2.13006	1.69583	2.26613	0.731029	0.268971	0.145521	0.142721	0.0820587	0.549089	0.7543	0.791251
ENSMUSG00000005763	Cd247	2.94182	2.60756	3.10711	0.683445	0.316555	-0.170207	0.0126238	-0.287906	0.890051	0.998059	0.766465
ENSMUSG00000026565	Pou2f1	2.76745	2.38493	2.91804	0.706986	0.293014	0.134244	0.135751	0.282835	0.371718	0.550576	0.00147394
ENSMUSG00000040612	Ildr2	2.6832	2.19237	2.80475	0.755871	0.244129	-0.129989	-0.00418378	0.041727	0.547957	0.997428	0.912014
ENSMUSG00000026563	Tada1	2.18261	1.09237	2.21654	0.924866	0.0751336	0.126133	0.0648341	-0.0407245	0.606568	0.950882	0.921696
ENSMUSG00000040596	Pogk	2.40439	1.44607	2.44974	0.900841	0.0991586	0.0304391	0.0526012	-0.0915777	0.923381	0.949118	0.616026
ENSMUSG00000060568	Fam78b	2.85951	2.44267	3.00032	0.723085	0.276915	0.0199433	0.116741	0.126538	0.969081	0.86557	0.635789
ENSMUSG00000026558	Uck2	2.91606	2.29813	3.00984	0.805781	0.194219	-0.0181719	0.0896832	-0.0564221	0.960468	0.856388	0.837245
ENSMUSG00000052428	Tmco1	2.26465	1.45652	2.32744	0.86539	0.13461	-0.0695175	0.0462456	-0.127927	0.796603	0.968188	0.451134
ENSMUSG00000026687	Aldh9a1	2.32411	1.50583	2.38554	0.868088	0.131912	-0.0510155	-0.167156	-0.175707	0.756339	0.117587	0.0137256
ENSMUSG00000026688	Mgst3	2.30608	1.7328	2.4089	0.789188	0.210812	-0.0203875	0.136781	-0.0534106	0.975044	0.883394	0.929562
ENSMUSG00000015843	Rxrg	2.65447	2.15582	2.77412	0.759176	0.240824	0.0556999	-0.0928575	0.17911	0.906674	0.935433	0.476807
ENSMUSG00000026686	Lmx1a	3.04107	2.69005	3.20113	0.691735	0.308265	-0.243382	0.523678	-0.631051	0.934655	0.939763	0.76352
ENSMUSG00000052534	Pbx1	3.38764	2.90309	3.51073	0.753192	0.246808	0.269524	0.123939	0.227823	9.16412e-06	0.238948	5.34933e-05
ENSMUSG00000026683	Nuf2	2.47798	1.88852	2.57744	0.79532	0.20468	-0.0225164	-0.194335	0.177264	0.984375	0.919032	0.802098
ENSMUSG00000026678	Rgs5	2.32821	2.03491	2.50689	0.662698	0.337302	-0.0557046	0.0581877	-0.0617643	0.893024	0.968809	0.88408
ENSMUSG00000038530	Rgs4	1.49638	0.943	1.60347	0.78146	0.21854	-0.534162	0.025155	0.00197632	2.1438e-05	0.991021	0.998007
ENSMUSG00000070532	Ccdc190	1.61726	1.13767	1.74158	0.751065	0.248935	0.0958455	0.195044	0.0368711	0.779847	0.596994	0.940291
ENSMUSG00000026675	Hsd17b7	2.41779	1.43886	2.46114	0.905001	0.0949993	0.0913332	0.0321507	-0.104045	0.861268	0.992357	0.828746
ENSMUSG00000026674	Ddr2	3.03262	2.33359	3.11179	0.833353	0.166647	0.0349992	0.252151	0.383565	0.98747	0.965981	0.77997
ENSMUSG00000026670	Uap1	2.39211	1.75944	2.48307	0.811038	0.188962	0.0654064	0.0299818	0.0600127	0.777367	0.982832	0.795269
ENSMUSG00000026667	Uhmk1	2.27138	1.0569	2.2971	0.942482	0.0575177	0.194214	0.00381397	-0.0267525	0.0877528	0.997428	0.932134
ENSMUSG00000102752	Gm7694	2.00773	1.50352	2.12605	0.761511	0.238489	0.393646	0.394223	0.175862	0.115872	0.218498	0.626527
ENSMUSG00000038473	Nos1ap	3.3295	2.95683	3.483	0.702264	0.297736	0.491096	0.236715	0.381771	1.1481e-08	0.0598299	3.06797e-06
ENSMUSG00000042800	Spata46	1.41747	0.883661	1.52892	0.773669	0.226331	0.817262	-0.137204	0.623704	0.0545692	0.975174	0.151145
ENSMUSG00000038463	Olfml2b	2.59325	2.00333	2.69262	0.795491	0.204509	-0.202767	-0.101913	-0.479379	0.670323	0.966706	0.0558433
ENSMUSG00000026663	Atf6	3.00041	2.53762	3.12897	0.743762	0.256238	0.00409317	-0.00760655	-0.022935	0.987634	0.995048	0.920928
ENSMUSG00000026659	Dusp12	2.03663	0.89487	2.06688	0.932705	0.0672953	-0.00882964	-0.124085	0.0452219	0.987104	0.847535	0.920698
ENSMUSG00000070524	Fcrlb	1.52368	1.38435	1.76061	0.579523	0.420477	0.522017	-0.00918449	0.266637	0.284162	0.997428	0.584833
ENSMUSG00000026656	Fcgr2b	2.10826	1.54108	2.21237	0.78684	0.21316	0.102167	0.0419955	-0.272827	0.888162	0.992357	0.465708
ENSMUSG00000059498	Fcgr3	2.12906	1.53199	2.22697	0.798156	0.201844	0.0518748	0.0513988	-0.110753	0.945659	0.989721	0.856223
ENSMUSG00000026649	Cfap126	1.98782	1.60021	2.13693	0.709408	0.290592	-0.190389	0.0531888	0.202042	0.765793	0.991021	0.723492
ENSMUSG00000058076	Sdhc	2.2	1.25672	2.24687	0.897706	0.102294	0.0273141	-0.11301	-0.108145	0.93019	0.701827	0.481651
ENSMUSG00000038370	Pcp4l1	2.2821	1.74586	2.393	0.774649	0.225351	-0.291278	-0.813826	-0.452784	0.64072	0.0355268	0.283794
ENSMUSG00000005674	Tomm40l	1.9249	0.596597	1.94483	0.955149	0.0448507	-0.139155	-0.104069	-0.240951	0.558296	0.877133	0.093556
ENSMUSG00000058715	Fcer1g	1.7585	0.60206	1.78778	0.934795	0.065205	-0.0416714	-0.139276	0.2773	0.970678	0.960885	0.608341
ENSMUSG00000013593	Ndufs2	2.26116	0.945469	2.28166	0.953888	0.0461116	0.0524802	-0.0731979	-0.190909	0.863569	0.917705	0.153302
ENSMUSG00000006403	Adamts4	2.07609	1.33143	2.14799	0.84744	0.15256	0.305329	0.10832	-0.316447	0.228035	0.928002	0.145807
ENSMUSG00000052423	B4galt3	1.96661	0.198657	1.97396	0.983224	0.0167764	-0.102866	-0.17691	-0.217162	0.643854	0.454534	0.079675
ENSMUSG00000062729	Ppox	1.85821	0.514548	1.87746	0.95664	0.0433601	-0.0307881	-0.0607881	-0.108205	0.933292	0.949785	0.601661
ENSMUSG00000053483	Usp21	1.97079	0.240549	1.9788	0.981729	0.0182706	-0.0458287	-0.326944	-0.170805	0.912512	0.0860306	0.409735
ENSMUSG00000062963	Ufc1	1.70876	0.334454	1.72673	0.959475	0.0405253	0.0453968	0.00941247	-0.109783	0.882114	0.995492	0.539454
ENSMUSG00000013973	Dedd	2.03585	0.664642	2.05394	0.959196	0.0408037	-0.0132514	-0.0231522	0.0162279	0.979893	0.992357	0.977352
ENSMUSG00000013997	Nit1	1.93372	0.190332	1.94149	0.982264	0.0177356	-0.0142183	-0.034681	-0.0840186	0.968832	0.978596	0.664084
ENSMUSG00000006412	Pfdn2	1.94761	0.826723	1.9793	0.929624	0.070376	0.0666224	0.0740726	-0.00970316	0.8053	0.91322	0.984413
ENSMUSG00000045259	Klhdc9	1.3297	-0.244125	1.34114	0.974014	0.0259859	0.0734462	-0.171242	0.06483	0.916964	0.893547	0.932951
ENSMUSG00000006411	Nectin4	2.27153	1.70406	2.37558	0.786949	0.213051	-0.338886	-0.549833	-0.936307	0.346235	0.181604	4.71987e-06
ENSMUSG00000048865	Arhgap30	2.28338	1.41061	2.33801	0.881805	0.118195	0.268997	0.102778	-0.172986	0.445701	0.957906	0.683144
ENSMUSG00000026641	Usf1	1.9888	0.664642	2.00892	0.954739	0.0452608	-0.113019	-0.0623862	-0.02323	0.489107	0.92065	0.94465
ENSMUSG00000103711	Tstd1	1.32315	0.222716	1.35631	0.92648	0.0735197	-0.0556616	0.29523	-0.0438262	0.964946	0.877153	0.976144
ENSMUSG00000038235	F11r	2.46874	1.86058	2.56444	0.802238	0.197762	-0.260536	0.00642216	-0.291822	0.325736	0.997428	0.158088
ENSMUSG00000060244	Alyref2	-0.677781	-1.30103	-0.585027	0.807692	0.192308	-0.485999	-0.169279	-0.192703	0.15199	0.926289	0.713727
ENSMUSG00000038147	Cd84	2.36754	1.7796	2.46731	0.794749	0.205251	0.60684	-0.172989	-0.217827	0.122086	0.927372	0.688451
ENSMUSG00000026556	Vangl2	2.49873	1.56062	2.54613	0.896606	0.103394	-0.0646039	0.0749311	-0.0394715	0.846612	0.931429	0.925227
ENSMUSG00000003458	Ncstn	2.25713	0.964731	2.27873	0.951471	0.0485289	-0.11046	-0.115106	-0.151143	0.41335	0.571066	0.118657
ENSMUSG00000026553	Copa	2.46798	1.11727	2.48693	0.957308	0.0426919	0.0866564	-0.0602877	-0.0813276	0.576348	0.888737	0.567238
ENSMUSG00000003464	Pex19	2.02869	0.457882	2.04021	0.973838	0.0261623	-0.0356021	-0.190428	-0.296531	0.882013	0.119245	5.93638e-05
ENSMUSG00000026554	Dcaf8	2.5279	1.68133	2.58571	0.87537	0.12463	0.143599	0.0335707	0.0226254	0.00494692	0.90595	0.865079
ENSMUSG00000013698	Pea15a	1.57223	0.514548	1.60869	0.919488	0.0805121	-0.0489509	0.00176006	-0.0517098	0.799563	0.998467	0.772194
ENSMUSG00000007122	Casq1	2.05484	1.30384	2.12577	0.849315	0.150685	0.353824	-0.160666	0.281932	0.47593	0.950072	0.548612
ENSMUSG00000038034	Igsf8	2.7695	2.08012	2.85029	0.830242	0.169758	-0.0952718	0.0530162	-0.0707289	0.787393	0.976029	0.86336
ENSMUSG00000007097	Atp1a2	2.46889	1.77305	2.5486	0.83233	0.16767	-0.153024	0.302873	0.280546	0.749211	0.52055	0.347134
ENSMUSG00000038026	Kcnj9	2.05262	1.23172	2.11371	0.868775	0.131225	0.150701	0.240957	0.0935265	0.67652	0.560643	0.834204
ENSMUSG00000044708	Kcnj10	2.48715	1.96553	2.60139	0.768717	0.231283	-0.320553	0.173144	0.0988318	0.305628	0.85885	0.867583
ENSMUSG00000050229	Pigm	1.63134	0.511883	1.66314	0.929409	0.0705908	0.0690237	0.0829957	0.00828922	0.809671	0.897153	0.987426
ENSMUSG00000037995	Igsf9	2.38268	1.74076	2.47191	0.814284	0.185716	-0.821377	-0.288607	-0.0442815	0.00292186	0.735974	0.966716
ENSMUSG00000026547	Tagln2	1.9215	1.47813	2.05513	0.735148	0.264852	-0.375166	-0.0959618	-0.28809	0.187647	0.960885	0.325515
ENSMUSG00000026546	Cfap45	2.51107	1.8423	2.59544	0.823453	0.176547	-0.394734	-0.195576	0.0620991	0.223099	0.853408	0.938724
ENSMUSG00000026544	Dusp23	1.28847	0.710117	1.39023	0.791124	0.208876	-0.287602	0.0101363	-0.324016	0.654163	0.997428	0.541083
ENSMUSG00000037872	Ackr1	1.16331	0.184691	1.20669	0.904939	0.0950606	-0.00287604	-0.0472931	-0.165472	0.996292	0.982832	0.537504
ENSMUSG00000005338	Cadm3	2.28148	1.67532	2.37757	0.801505	0.198495	-0.183085	0.0112484	-0.0449675	0.433985	0.995492	0.923054
ENSMUSG00000037860	Aim2	2.79696	2.41439	2.94754	0.707011	0.292989	0.191729	0.0434093	-0.135304	0.714346	0.991021	0.80707
ENSMUSG00000039997	Ifi203	1.86413	1.34674	1.97934	0.766976	0.233024	-0.298428	-0.137454	-0.439384	0.762051	0.981924	0.543761
ENSMUSG00000028354	Fmn2	3.16092	2.58431	3.26304	0.79046	0.20954	-0.0642026	0.0877513	0.138442	0.904157	0.952232	0.704901
ENSMUSG00000050069	Grem2	2.68542	2.25343	2.82209	0.730011	0.269989	0.250189	0.11155	0.0965974	0.127758	0.839834	0.706431
ENSMUSG00000026527	Rgs7	3.2454	2.82843	3.38618	0.723144	0.276856	0.0300609	0.119178	0.0778603	0.907528	0.573409	0.619802
ENSMUSG00000026526	Fh1	2.34732	1.45637	2.39984	0.886099	0.113901	0.112344	-0.0151299	-0.0588105	0.570825	0.993992	0.824367
ENSMUSG00000026525	Opn3	2.32988	1.85884	2.45634	0.747364	0.252636	-0.303081	-0.992837	-0.590129	0.603711	0.00574608	0.0828778
ENSMUSG00000078185	Chml	1.79428	1.28171	1.91062	0.764988	0.235012	-0.187993	-0.0990477	-0.121936	0.343275	0.882173	0.591798
ENSMUSG00000055214	Pld5	3.2014	2.88995	3.37405	0.671976	0.328024	0.455811	0.436056	0.351945	3.49258e-05	0.000268625	0.000789959
ENSMUSG00000057335	Cep170	2.4375	1.54679	2.49004	0.886042	0.113958	0.0779598	0.045196	0.0569252	0.552685	0.924485	0.688831
ENSMUSG00000026504	Sdccag8	3.16461	2.75199	3.30659	0.721131	0.278869	0.122905	0.0053213	0.0901401	0.247633	0.99561	0.420733
ENSMUSG00000019699	Akt3	2.84894	2.45638	2.99661	0.711749	0.288251	0.0527419	0.141392	0.110627	0.767192	0.277541	0.280512
ENSMUSG00000063659	Zbtb18	1.8263	1.56229	2.01509	0.647462	0.352538	0.258149	0.340143	0.311154	0.01561	0.000874721	0.000304439
ENSMUSG00000015961	Adss	2.19056	1.45332	2.26359	0.845215	0.154785	0.143703	0.118796	0.132175	0.42827	0.742688	0.430411
ENSMUSG00000091476	Catspere2	2.98706	2.30408	3.06895	0.828157	0.171843	-0.400678	-0.121853	0.0461187	0.1131	0.927932	0.948931
ENSMUSG00000026502	Desi2	2.5628	1.75921	2.62621	0.864166	0.135834	-0.167607	0.0314208	-0.0249104	0.218657	0.981468	0.94257
ENSMUSG00000039630	Hnrnpu	1.53529	0.0253059	1.54851	0.970023	0.0299774	0.0957752	0.0413573	0.0647601	0.225833	0.888211	0.465466
ENSMUSG00000026495	Efcab2	2.53249	2.19767	2.69761	0.68373	0.31627	0.122154	0.0742888	0.0663442	0.590055	0.926289	0.823903
ENSMUSG00000026494	Kif26b	3.50332	3.09862	3.64753	0.717452	0.282548	0.442709	0.376051	0.22573	0.052535	0.218125	0.448024
ENSMUSG00000055067	Smyd3	3.71322	3.32361	3.86175	0.710356	0.289644	0.39339	0.147049	0.152857	0.00086048	0.634526	0.356339
ENSMUSG00000026492	Tfb2m	2.129	0.956649	2.15726	0.936993	0.0630069	0.0789396	0.0246528	-0.0145063	0.848933	0.993628	0.983024
ENSMUSG00000038949	Cnst	2.87792	2.23777	2.96748	0.813666	0.186334	0.14739	0.00560418	-0.0186992	0.143861	0.995492	0.946253
ENSMUSG00000038936	Sccpdh	2.08395	1.1878	2.13588	0.8873	0.1127	-0.00331867	-0.0377627	-0.258103	0.993314	0.976029	0.012798
ENSMUSG00000026491	Ahctf1	2.58108	1.57183	2.62164	0.910838	0.0891624	0.0542622	0.00680728	0.0334545	0.767691	0.995492	0.885654
ENSMUSG00000026490	Cdc42bpa	3.01178	2.2809	3.0858	0.843291	0.156709	0.0798247	0.0254567	-0.0186519	0.404892	0.965651	0.924855
ENSMUSG00000026489	Coq8a	2.51668	1.96638	2.62445	0.78025	0.21975	0.221683	0.270335	0.186044	0.0680605	0.04012	0.10843
ENSMUSG00000010609	Psen2	2.54433	1.90304	2.63367	0.814063	0.185937	-0.0649279	-0.018534	-0.0387158	0.847475	0.993992	0.927433
ENSMUSG00000038855	Itpkb	2.9333	2.53934	3.08057	0.712411	0.287589	-0.114374	0.0754599	0.0579274	0.776251	0.960885	0.916395
ENSMUSG00000053963	Stum	2.65704	2.27589	2.80803	0.706331	0.293669	-0.0120906	-0.15111	-0.135245	0.984131	0.781257	0.629255
ENSMUSG00000026496	Parp1	2.60541	1.30664	2.6267	0.952144	0.0478558	0.0714207	-0.0483829	-0.0484835	0.732293	0.950072	0.844809
ENSMUSG00000058729	Lin9	2.55532	1.93526	2.64869	0.806552	0.193448	0.172139	0.316469	0.349776	0.501353	0.169047	0.0166687
ENSMUSG00000026499	Acbd3	2.27673	1.24204	2.31508	0.915479	0.0845214	0.00272164	-0.03097	-0.00849049	0.991155	0.96736	0.978229
ENSMUSG00000060743	H3f3a	1.87878	0.68842	1.90593	0.939398	0.0606023	-0.0553175	0.0661715	-0.0609124	0.844478	0.930612	0.813001
ENSMUSG00000038806	Sde2	2.10988	1.20112	2.16041	0.890171	0.109829	-0.0378664	-0.0533064	-0.0955814	0.896966	0.949646	0.584828
ENSMUSG00000026520	Pycr2	1.82197	0.324282	1.83556	0.969188	0.0308119	-0.0703384	-0.0568228	-0.114273	0.810433	0.957284	0.560014
ENSMUSG00000026519	Tmem63a	2.57955	2.04328	2.69044	0.774659	0.225341	0.169079	0.228484	-0.198808	0.748427	0.785126	0.65569
ENSMUSG00000038776	Ephx1	2.50832	2.12205	2.65782	0.70877	0.29123	0.0205768	0.181246	0.138658	0.970253	0.684595	0.606594
ENSMUSG00000026516	Nvl	2.55101	1.48501	2.5868	0.920894	0.0791061	0.115264	-0.0465267	-0.0209162	0.432104	0.948453	0.9477
ENSMUSG00000062169	Cnih4	2.12393	1.16286	2.16901	0.901406	0.0985939	0.00353998	0.0145419	-0.0422078	0.992343	0.994077	0.893498
ENSMUSG00000038733	Wdr26	2.48888	1.00647	2.50295	0.96812	0.0318796	-0.00392818	-0.0559348	-0.0265867	0.987051	0.818934	0.882669
ENSMUSG00000026514	Cnih3	2.97783	2.61071	3.13299	0.699586	0.300414	-0.490491	0.509291	0.32846	0.265788	0.395892	0.515694
ENSMUSG00000050625	Ccdc121	1.46879	0.87564	1.5675	0.796697	0.203303	-0.0525088	-0.0834924	0.285316	0.951187	0.982832	0.490235
ENSMUSG00000047369	Dnah14	3.27359	2.79997	3.39941	0.748489	0.251511	0.04068	-0.0851278	0.183046	0.966005	0.982832	0.76352
ENSMUSG00000004880	Lbr	2.42945	1.59073	2.48825	0.873386	0.126614	0.176837	0.0536522	0.113562	0.224943	0.950882	0.500163
ENSMUSG00000022995	Enah	2.88919	2.11664	2.95694	0.855555	0.144445	0.0878268	0.00513977	-0.0110979	0.6999	0.997428	0.980847
ENSMUSG00000026511	Srp9	1.81661	0.342423	1.83094	0.96753	0.0324699	0.294672	0.121302	-0.0299725	0.158488	0.877153	0.959847
ENSMUSG00000038633	Degs1	1.9734	0.941511	2.01199	0.914981	0.0850195	0.0674955	-0.0556242	-0.147957	0.817354	0.955875	0.380879
ENSMUSG00000047539	Fbxo28	2.34757	1.35889	2.39001	0.906915	0.0930848	0.209264	0.0170913	0.00337186	0.0199436	0.99063	0.993806
ENSMUSG00000026510	Trp53bp2	2.58593	2.10332	2.7095	0.75236	0.24764	0.273938	0.223293	0.180051	0.056152	0.280908	0.257202
ENSMUSG00000026509	Capn2	2.71785	1.9697	2.78921	0.848476	0.151524	-0.0486987	-0.00014371	-0.0303385	0.876664	0.99979	0.938068
ENSMUSG00000038576	Susd4	3.12393	2.57205	3.23135	0.780871	0.219129	0.0295743	-0.0445923	0.0398706	0.916964	0.955604	0.88408
ENSMUSG00000079164	Tlr5	2.41351	2.01758	2.56021	0.713342	0.286658	-0.318424	-0.0364668	-0.0888439	0.647968	0.995048	0.9406
ENSMUSG00000030768	Disp1	2.70143	2.13963	2.8067	0.784757	0.215243	0.203867	0.0274093	0.00296338	0.0664698	0.98377	0.995403
ENSMUSG00000046836	Brox	2.29158	0.931458	2.31013	0.958185	0.0418146	0.102615	-0.0593346	-0.035904	0.61251	0.938134	0.913075
ENSMUSG00000042901	Aida	2.12925	1.15836	2.17338	0.903398	0.0966022	-0.00173616	0.0355046	0.0268314	0.996609	0.979008	0.94257
ENSMUSG00000056050	Mia3	2.57995	1.3831	2.60671	0.940243	0.0597569	0.0206353	-0.100066	-0.0936705	0.906094	0.389871	0.214763
ENSMUSG00000072258	Taf1a	2.32415	1.16227	2.35308	0.935555	0.0644446	0.0253584	-0.301351	-0.134916	0.945336	0.0385287	0.429124
ENSMUSG00000039384	Dusp10	2.7254	2.34706	2.87722	0.704989	0.295011	0.183397	-0.0277968	0.0433561	0.608815	0.993992	0.9477
ENSMUSG00000073481	43892	2.53728	1.9464	2.63645	0.795847	0.204153	0.0146786	0.0552875	-0.0959119	0.967935	0.944884	0.587953
ENSMUSG00000039349	C130074G19Rik	2.05945	1.68744	2.21315	0.701947	0.298053	-0.362441	-0.0628089	-0.372365	0.295757	0.985596	0.219905
ENSMUSG00000026620	Mark1	2.97733	2.24242	3.05072	0.844513	0.155487	0.00522656	-0.0202893	0.0396658	0.993989	0.994531	0.949998
ENSMUSG00000039318	Rab3gap2	2.91305	2.03117	2.96661	0.883973	0.116027	0.0330984	-0.134491	-0.139473	0.879144	0.34274	0.121728
ENSMUSG00000026618	Iars2	2.70847	1.56158	2.73838	0.933443	0.0665571	0.0668878	-0.117907	-0.128045	0.745627	0.6272	0.302132
ENSMUSG00000026617	Bpnt1	2.45835	1.09899	2.47693	0.958115	0.0418848	0.0242699	-0.129646	-0.127676	0.938876	0.614438	0.368081
ENSMUSG00000026615	Eprs	2.6773	1.63548	2.71505	0.916741	0.0832587	0.0652763	-0.0888288	-0.0558936	0.659726	0.664912	0.702872
ENSMUSG00000026614	Slc30a10	2.07004	1.31069	2.13972	0.851758	0.148242	0.00871405	-0.201705	-0.224671	0.984764	0.33415	0.0766064
ENSMUSG00000039246	Lyplal1	2.18294	1.66153	2.29722	0.768631	0.231369	-0.0154976	0.251831	-0.173894	0.980046	0.523982	0.515083
ENSMUSG00000039239	Tgfb2	2.85786	2.52611	3.02395	0.682198	0.317802	-0.0289591	0.0736525	-0.085485	0.965021	0.971248	0.870132
ENSMUSG00000001305	Rrp15	2.47286	1.69897	2.54042	0.855937	0.144063	-0.053861	0.10221	0.0026657	0.890765	0.896839	0.997963
ENSMUSG00000026611	Spata17	3.01758	2.64664	3.17159	0.701429	0.298571	-0.325925	0.0268167	0.111028	0.494186	0.995048	0.889326
ENSMUSG00000039210	Gpatch2	3.11354	2.73883	3.26643	0.703247	0.296753	0.0564431	0.0656536	-0.0212217	0.707205	0.82288	0.927752
ENSMUSG00000026610	Esrrg	3.68504	3.40226	3.8673	0.657263	0.342737	0.902533	0.162043	0.0588921	0.00214827	0.936698	0.956197
ENSMUSG00000026609	Ush2a	3.69187	3.34068	3.85188	0.691821	0.308179	0.548021	0.498047	0.246227	0.373467	0.667374	0.791251
ENSMUSG00000026608	Kctd3	2.59439	1.56667	2.63334	0.91423	0.0857701	0.15118	0.0948044	0.105181	0.147255	0.679648	0.352168
ENSMUSG00000037624	Kcnk2	3.15255	2.6713	3.27646	0.751776	0.248224	0.161523	-0.118412	0.0231486	0.154209	0.573409	0.938667
ENSMUSG00000026605	Cenpf	2.4541	2.07976	2.6071	0.703067	0.296933	-0.33818	-0.00163656	0.115205	0.318184	0.999077	0.857286
ENSMUSG00000026604	Ptpn14	3.30634	2.87337	3.44275	0.730462	0.269538	0.137227	-0.0533768	0.0173349	0.845876	0.991021	0.989094
ENSMUSG00000026603	Smyd2	2.79471	2.12859	2.87954	0.822559	0.177441	0.150274	0.142682	0.0595599	0.198381	0.432813	0.74809
ENSMUSG00000010175	Prox1	2.70161	2.41036	2.88098	0.661647	0.338353	0.138754	0.277712	0.154863	0.599134	0.193551	0.477389
ENSMUSG00000089872	Rps6kc1	3.30419	2.81389	3.42587	0.755646	0.244354	0.00647588	-0.1377	-0.173309	0.980046	0.196865	0.00798597
ENSMUSG00000026634	Angel2	2.20782	1.01452	2.2348	0.939782	0.0602178	0.190316	-0.0409649	-0.114125	0.179735	0.973038	0.500949
ENSMUSG00000037568	Vash2	2.52929	1.69932	2.5892	0.871141	0.128859	0.157123	0.00344884	-0.295112	0.446319	0.998305	0.019199
ENSMUSG00000066595	Flvcr1	2.21705	1.22763	2.25941	0.907057	0.0929426	-0.0727427	-0.093461	-0.0354125	0.767192	0.843407	0.918056
ENSMUSG00000026632	Tatdn3	2.13197	1.37985	2.20273	0.849646	0.150354	0.20327	-0.139828	-0.0437822	0.344337	0.780522	0.923054
ENSMUSG00000037499	Nenf	1.96099	1.28012	2.04324	0.827464	0.172536	-0.235316	-0.128	-0.14317	0.251839	0.838425	0.561427
ENSMUSG00000026627	Pacc1	2.48571	1.36116	2.51714	0.930174	0.0698261	-0.119728	0.00166354	-0.20947	0.548997	0.998754	0.085909
ENSMUSG00000026626	Ppp2r5a	2.58046	2.01649	2.68526	0.785596	0.214404	0.0365558	0.13173	0.00688196	0.865914	0.40963	0.984413
ENSMUSG00000037461	Ints7	2.63227	1.85926	2.69995	0.855688	0.144312	0.409549	0.103706	0.0385289	0.00165988	0.863966	0.926865
ENSMUSG00000026623	Lpgat1	2.55723	2.02666	2.66941	0.772361	0.227639	0.11184	-0.0442331	-0.0348509	0.441514	0.950162	0.896407
ENSMUSG00000037434	Slc30a1	1.66825	0.532754	1.69893	0.931793	0.0682068	0.0403952	-0.0358063	-0.0738843	0.897508	0.979008	0.756236
ENSMUSG00000049353	Rd3	2.03577	1.55943	2.1609	0.749663	0.250337	-0.633441	-0.316103	0.334153	0.257401	0.881787	0.647747
ENSMUSG00000026637	Traf5	2.53964	2.19576	2.70191	0.68822	0.31178	-0.0697408	-0.0972177	-0.41187	0.933407	0.979008	0.238325
ENSMUSG00000037395	Rcor3	2.45085	1.48501	2.49546	0.902377	0.0976225	-0.124539	-0.0435703	0.0228247	0.455767	0.963988	0.949368
ENSMUSG00000058248	Kcnh1	3.27975	3.00449	3.4646	0.653349	0.346651	0.548368	0.454135	0.639906	7.62786e-10	2.65392e-06	4.8539e-16
ENSMUSG00000037375	Hhat	3.25137	3.02294	3.45303	0.628543	0.371457	0.251334	0.1932	0.036189	0.35721	0.750142	0.955846
ENSMUSG00000016262	Sertad4	1.9478	1.55799	2.09627	0.710451	0.289549	0.0727472	0.0523556	0.17857	0.834162	0.973015	0.345388
ENSMUSG00000016200	Syt14	2.7715	2.26219	2.88861	0.763638	0.236362	0.0275813	0.0469103	0.102065	0.928522	0.95395	0.519133
ENSMUSG00000016181	Utp25	2.50099	1.81908	2.58306	0.827805	0.172195	0.0892111	-0.0226989	-0.0480803	0.562457	0.985685	0.810525
ENSMUSG00000026638	Irf6	2.18064	1.6507	2.29296	0.772107	0.227893	0.143453	0.176923	-0.139238	0.81044	0.900054	0.799973
ENSMUSG00000079144	A130010J15Rik	1.68793	0.715167	1.73187	0.903773	0.0962269	0.125169	-0.121994	-0.136208	0.732408	0.8914	0.648829
ENSMUSG00000037318	Traf3ip3	2.17592	1.91991	2.36754	0.643243	0.356757	0.338476	-0.364112	0.096549	0.642568	0.796227	0.93745
ENSMUSG00000026639	Lamb3	2.93613	2.65584	3.11924	0.655971	0.344029	-0.536464	-0.120749	-0.0169734	0.0856236	0.957469	0.988489
ENSMUSG00000016194	Hsd11b1	2.41406	2.16221	2.60717	0.641049	0.358951	-0.24533	0.223333	0.0977499	0.694411	0.883307	0.917985
ENSMUSG00000009633	G0s2	1.00561	0.456366	1.11361	0.779831	0.220169	-0.0224222	0.314286	0.315751	0.981356	0.676331	0.383491
ENSMUSG00000016179	Camk1g	2.23972	1.73552	2.35805	0.76151	0.23849	-0.442322	0.238945	0.417872	1.1209e-05	0.117011	3.17011e-06
ENSMUSG00000026640	Plxna2	2.82504	2.79591	3.11175	0.516759	0.483241	-0.14837	0.420039	0.592427	0.334538	2.52354e-05	1.38665e-13
ENSMUSG00000016494	Cd34	1.762	1.87835	2.12509	0.433423	0.566577	-0.534643	-0.120598	-0.337656	0.00216572	0.89529	0.0621333
ENSMUSG00000016493	Cd46	2.27667	1.65321	2.36938	0.807766	0.192234	0.166898	-0.0588948	0.211219	0.571355	0.974806	0.343871
ENSMUSG00000016481	Cr1l	1.93356	1.21059	2.00883	0.84087	0.15913	-0.0857625	-0.0100927	-0.116296	0.682635	0.995048	0.444275
ENSMUSG00000026616	Cr2	2.08313	1.66708	2.22416	0.722718	0.277282	-0.335059	-0.0742615	-0.291874	0.20025	0.973015	0.191786
ENSMUSG00000050530	Fam171a1	2.94352	2.29254	3.03108	0.817416	0.182584	0.0461046	-0.0544181	0.104697	0.844478	0.927932	0.441942
ENSMUSG00000026643	Nmt2	2.31537	1.54357	2.38323	0.855343	0.144657	-0.0844376	0.0493717	-0.0771086	0.621175	0.938726	0.631902
ENSMUSG00000049950	Rpp38	1.24883	-0.455932	1.25732	0.980647	0.0193531	0.0364309	-0.10998	-0.0040201	0.957975	0.948414	0.997739
ENSMUSG00000026650	Meig1	1.95083	1.46255	2.073	0.754786	0.245214	-0.0068786	-0.0797764	0.263021	0.995539	0.986213	0.665174
ENSMUSG00000026648	Dclre1c	2.44627	1.88491	2.55163	0.784582	0.215418	0.125971	-0.00864298	0.00765594	0.313842	0.995048	0.983942
ENSMUSG00000026646	Suv39h2	2.03115	1.3518	2.11366	0.826964	0.173036	-0.0715024	-0.0940201	0.058178	0.879814	0.944523	0.91254
ENSMUSG00000109865	Hspa14	2.34424	1.19396	2.37392	0.933925	0.0660748	0.0587076	-0.112812	-0.0988851	0.857078	0.816348	0.668243
ENSMUSG00000051396	Gm45902	1.91498	0.454845	1.92978	0.966498	0.0335018	0.0592835	-0.0626582	-0.0963745	0.864095	0.954315	0.702808
ENSMUSG00000039496	Cdnf	1.93772	1.27091	2.02243	0.822792	0.177208	0.0808037	-0.162637	-0.088574	0.928859	0.939228	0.916469
ENSMUSG00000026655	Fam107b	3.12545	2.81096	3.2971	0.673517	0.326483	-0.254969	0.380346	0.308695	0.152059	0.0206489	0.0262404
ENSMUSG00000026657	Frmd4a	3.61051	3.14649	3.73876	0.744299	0.255701	0.0532356	0.0424146	0.0385677	0.748439	0.933834	0.839287
ENSMUSG00000039449	Prpf18	2.41179	1.36267	2.44894	0.918015	0.0819847	0.0494066	-0.0941674	-0.0711649	0.790884	0.673944	0.602524
ENSMUSG00000048186	Bend7	2.86828	2.42749	3.00259	0.733992	0.266008	-0.181992	-0.16308	0.0065116	0.358715	0.667374	0.992279
ENSMUSG00000026662	Sephs1	2.43655	1.55618	2.49029	0.883616	0.116384	-0.00181456	-0.140683	-0.0669626	0.99574	0.454534	0.703575
ENSMUSG00000026664	Phyh	2.23816	1.51335	2.31314	0.841433	0.158567	0.0737145	-0.042743	-0.0515478	0.706263	0.957906	0.816799
ENSMUSG00000026669	Mcm10	2.44026	1.70893	2.51422	0.843428	0.156572	-0.0895778	-0.205108	-0.335587	0.93019	0.926546	0.520907
ENSMUSG00000026672	Optn	2.59407	2.05843	2.7051	0.774408	0.225592	0.0404641	-0.118782	-0.22214	0.962386	0.950882	0.608234
ENSMUSG00000026676	Ccdc3	2.80735	2.46365	2.96968	0.688129	0.311871	-0.113987	0.68436	0.527882	0.926513	0.393104	0.334346
ENSMUSG00000039145	Camk1d	3.47531	3.14243	3.64104	0.682758	0.317242	0.771959	0.464264	0.623209	5.40625e-17	1.23317e-05	3.9574e-13
ENSMUSG00000039128	Cdc123	2.64748	1.91918	2.72191	0.842503	0.157497	0.125705	0.0195893	-0.0538867	0.419877	0.990902	0.819821
ENSMUSG00000025817	Nudt5	2.37933	1.31323	2.41512	0.92091	0.0790895	0.0808141	0.0201997	-0.0990173	0.765021	0.992357	0.656166
ENSMUSG00000056718	Gm13199	1.20737	0.0863598	1.23905	0.929642	0.0703576	-0.124739	-0.225551	-0.170957	0.813277	0.792795	0.67562
ENSMUSG00000025816	Sec61a2	2.16068	1.00217	2.18983	0.935086	0.0649141	0.011158	-0.135964	-0.125872	0.97785	0.621546	0.429648
ENSMUSG00000025815	Dhtkd1	2.70265	1.98909	2.77944	0.837947	0.162053	0.0647494	-0.246119	-0.289353	0.875982	0.400499	0.0817887
ENSMUSG00000043241	Upf2	2.7778	2.15436	2.87052	0.807761	0.192239	0.105075	0.0423008	0.0439042	0.402469	0.944523	0.820514
ENSMUSG00000045319	Proser2	2.55662	2.16206	2.70371	0.712695	0.287305	0.198678	0.00907234	0.0652053	0.68081	0.997428	0.93332
ENSMUSG00000039063	Echdc3	2.42119	1.98605	2.55701	0.73144	0.26856	-0.0422402	-0.431125	-0.0568061	0.973229	0.732577	0.966692
ENSMUSG00000039046	Usp6nl	3.06078	2.57972	3.18474	0.751699	0.248301	0.309836	0.143572	0.11628	6.29051e-10	0.0608804	0.0607546
ENSMUSG00000002107	Celf2	3.65452	3.36325	3.83389	0.661656	0.338344	0.13678	0.124192	0.330702	0.627709	0.839536	0.0244962
ENSMUSG00000025782	Taf3	3.03041	2.6382	3.17819	0.711587	0.288413	0.112188	0.00637492	0.0754639	0.762875	0.997428	0.867148
ENSMUSG00000025781	Atp5c1	2.17075	0.96895	2.19721	0.94088	0.0591205	0.060285	-0.0218387	-0.124394	0.862418	0.992357	0.567864
ENSMUSG00000037262	Kin	2.1202	1.06183	2.15659	0.919604	0.0803961	0.0910307	-0.109295	0.000176116	0.717347	0.823485	0.999516
ENSMUSG00000037254	Itih2	2.48564	1.98381	2.60453	0.760515	0.239485	0.417345	0.814757	1.27715	0.883152	0.863966	0.386772
ENSMUSG00000025780	Itih5	2.91667	2.44781	3.04369	0.746418	0.253582	-0.0166882	0.0461637	-0.115923	0.980671	0.985685	0.774434
ENSMUSG00000061186	Sfmbt2	3.22885	2.79191	3.36419	0.732255	0.267745	0.04143	0.0519984	-0.144049	0.880918	0.948494	0.257868
ENSMUSG00000026778	Prkcq	2.97656	2.61081	3.13213	0.698921	0.301079	0.275911	-0.0305883	-0.125915	0.0383036	0.985596	0.480032
ENSMUSG00000026773	Pfkfb3	2.82203	2.35405	2.94927	0.746033	0.253967	-0.313168	-0.0030368	-0.0665105	0.000453205	0.997428	0.717962
ENSMUSG00000037197	Rbm17	2.20856	0.679428	2.22122	0.971278	0.0287216	0.0241788	0.0407428	0.0490237	0.921331	0.950882	0.790316
ENSMUSG00000023206	Il15ra	2.25396	1.64572	2.34964	0.802267	0.197733	-0.227116	-0.00364263	-0.143676	0.34035	0.998467	0.612942
ENSMUSG00000058594	Fbh1	2.48693	1.35583	2.51791	0.931147	0.0688525	0.0383881	-0.0969824	-0.112676	0.861559	0.673944	0.308866
ENSMUSG00000047909	Ankrd16	2.02953	0.667453	2.04799	0.958365	0.041635	0.0647485	-0.0718721	-0.18217	0.82253	0.924843	0.205587
ENSMUSG00000026768	Itga8	2.95706	2.63608	3.1266	0.676795	0.323205	0.355992	0.0664548	-0.0112828	0.382984	0.985685	0.99372
ENSMUSG00000026767	Mindy3	2.56917	2.18284	2.71865	0.708797	0.291203	0.0168249	0.161906	0.108221	0.964943	0.484718	0.539363
ENSMUSG00000026730	Pter	2.55846	2.23629	2.72762	0.677398	0.322602	0.785697	0.314886	0.215354	0.000668353	0.564378	0.592296
ENSMUSG00000049630	C1ql3	1.68088	1.42911	1.87402	0.641005	0.358995	0.596014	0.218315	0.137367	0.0497293	0.849984	0.834425
ENSMUSG00000026727	Rsu1	3.12038	2.72123	3.26616	0.714855	0.285145	-0.00136285	0.0706609	-0.0110779	0.997803	0.944523	0.984474
ENSMUSG00000026726	Cubn	3.01678	2.65786	3.17442	0.695601	0.304399	-0.195839	0.316977	0.31005	0.727096	0.652402	0.40407
ENSMUSG00000026723	Trdmt1	2.28048	1.86046	2.42041	0.724547	0.275453	0.450027	0.178523	0.12494	0.0230764	0.77208	0.732032
ENSMUSG00000026728	Vim	1.65835	1.3166	1.82128	0.687165	0.312835	-0.0601727	0.020401	0.0529513	0.949773	0.995492	0.962655
ENSMUSG00000003418	St8sia6	2.76737	2.46648	2.94351	0.666593	0.333407	0.28138	0.521558	0.544711	0.27963	0.0127053	0.000802571
ENSMUSG00000063275	Hacd1	2.92205	2.34834	3.02478	0.789347	0.210653	0.010688	0.0127322	0.0585663	0.980733	0.995048	0.844912
ENSMUSG00000026718	Stam	2.5293	1.65369	2.58359	0.882482	0.117518	0.0265357	0.017987	0.00840079	0.933054	0.991021	0.98448
ENSMUSG00000026712	Mrc1	2.69773	2.28932	2.84089	0.71918	0.28082	0.059787	0.0735068	-0.0686517	0.971281	0.993416	0.971732
ENSMUSG00000036949	Slc39a12	2.46956	2.10819	2.62646	0.696796	0.303204	-0.0663423	0.0377888	0.0900724	0.78156	0.974735	0.622134
ENSMUSG00000057914	Cacnb2	3.19542	2.75658	3.33025	0.733111	0.266889	0.118905	0.179709	0.206209	0.271655	0.0756718	0.00366383
ENSMUSG00000026707	Nsun6	2.45356	1.71139	2.52583	0.846695	0.153305	-0.0266465	0.08035	0.027804	0.956842	0.943162	0.958673
ENSMUSG00000017418	Arl5b	2.25647	1.75012	2.37428	0.762403	0.237597	-0.020432	0.0660291	0.0546815	0.95864	0.93845	0.864942
ENSMUSG00000026748	Plxdc2	3.12709	2.80892	3.29754	0.675376	0.324624	0.156516	0.170914	0.0480133	0.218833	0.270008	0.840309
ENSMUSG00000053702	Nebl	3.26835	2.88578	3.41892	0.707008	0.292992	0.0181969	0.303422	0.268422	0.954223	0.00354728	0.00255219
ENSMUSG00000054057	A930004D18Rik	1.98684	1.90146	2.24727	0.548991	0.451009	0.0679786	0.063956	-0.132139	0.919134	0.982953	0.793341
ENSMUSG00000054074	Skida1	1.61023	1.45484	1.84048	0.588507	0.411493	0.170097	0.198927	0.285699	0.455495	0.537921	0.0489244
ENSMUSG00000026743	Mllt10	2.87151	2.15109	2.94719	0.84008	0.15992	0.104198	0.137677	0.125992	0.23959	0.147672	0.0676488
ENSMUSG00000026740	Dnajc1	2.93529	2.4377	3.0552	0.75873	0.24127	-0.0135428	0.0645283	0.143627	0.972378	0.931494	0.347711
ENSMUSG00000051154	Commd3	1.21919	1.02407	1.43353	0.610466	0.389534	0.169523	0.137765	0.158719	0.378081	0.722276	0.3567
ENSMUSG00000026739	Bmi1	1.76084	1.64335	2.00709	0.567219	0.432781	0.0443925	-0.00268434	0.0417725	0.910056	0.998467	0.922489
ENSMUSG00000026737	Pip4k2a	3.07835	2.82519	3.27099	0.641741	0.358259	0.246708	0.238102	0.0898297	0.122785	0.240256	0.73241
ENSMUSG00000037683	Armc3	2.83297	2.46309	2.9873	0.700924	0.299076	-0.18715	-0.160758	0.243615	0.779847	0.939228	0.645636
ENSMUSG00000023094	Msrb2	2.25892	1.84217	2.39976	0.723043	0.276957	-0.346192	-0.0683345	-0.109226	0.0908356	0.969462	0.764117
ENSMUSG00000043415	Otud1	1.04493	0.840733	1.25575	0.615427	0.384573	0.234527	0.410763	0.27297	0.645473	0.421464	0.513537
ENSMUSG00000036617	Etl4	3.64711	3.30704	3.81058	0.686335	0.313665	0.33954	0.172426	-0.172978	0.38793	0.902798	0.747988
ENSMUSG00000036591	Arhgap21	2.90673	2.25602	2.99434	0.817324	0.182676	0.0776235	0.125878	0.142475	0.558296	0.337125	0.0763664
ENSMUSG00000026679	Enkur	2.13049	1.83193	2.30741	0.665402	0.334598	-0.369698	-0.066835	0.089176	0.295119	0.98505	0.903608
ENSMUSG00000048550	Thnsl1	1.78143	0.973128	1.8442	0.865436	0.134564	0.152145	0.0954631	0.00765904	0.213917	0.747984	0.984413
ENSMUSG00000045967	Gpr158	3.15025	2.66629	3.27349	0.752939	0.247061	-0.0229773	0.0980524	0.1567	0.917672	0.58933	0.0434873
ENSMUSG00000026787	Gad2	2.40905	2.05454	2.56804	0.693452	0.306548	0.224968	-0.205899	-0.0989903	0.805658	0.938862	0.938779
ENSMUSG00000026786	Apbb1ip	2.57149	2.25399	2.74216	0.675038	0.324962	0.443336	0.0172723	0.137331	0.14379	0.995492	0.802877
ENSMUSG00000026784	Pdss1	2.30723	1.38202	2.35598	0.893821	0.106179	0.0835631	0.0726705	0.146559	0.78838	0.939228	0.467743
ENSMUSG00000058835	Abi1	2.57536	2.00928	2.6797	0.786412	0.213588	-0.0133116	0.0176515	0.054182	0.965571	0.990902	0.789313
ENSMUSG00000026781	Acbd5	2.25503	1.39759	2.3115	0.878075	0.121925	0.0190276	0.0449541	-0.0282071	0.948196	0.950882	0.923054
ENSMUSG00000026779	Mastl	2.23157	1.47986	2.3024	0.849524	0.150476	0.048074	0.0632422	0.0428474	0.947301	0.983879	0.957335
ENSMUSG00000026775	Yme1l1	2.24618	0.87564	2.2643	0.959136	0.0408641	0.093482	-0.0548095	-0.00157265	0.630463	0.938862	0.998007
ENSMUSG00000026771	Spopl	2.38557	1.54679	2.44436	0.8734	0.1266	0.0886434	0.0463031	0.0397694	0.793237	0.979008	0.933319
ENSMUSG00000026986	Hnmt	2.26189	1.62346	2.35177	0.813066	0.186934	-0.203898	-0.139811	-0.184437	0.367637	0.800652	0.365905
ENSMUSG00000026979	Psd4	2.46457	2.16459	2.64101	0.66613	0.33387	0.0409468	0.0891742	-0.120518	0.976182	0.986465	0.916395
ENSMUSG00000004113	Cacna1b	3.03628	2.1765	3.09247	0.878653	0.121347	-0.0867057	-0.0401829	-0.0157185	0.697873	0.973015	0.970993
ENSMUSG00000036893	Ehmt1	2.88142	2.14308	2.95428	0.845547	0.154453	0.035613	0.0339075	0.0379924	0.842514	0.951933	0.823025
ENSMUSG00000026972	Arrdc1	1.83254	1.35083	1.95634	0.751977	0.248023	-0.077781	0.0388651	-0.00751737	0.936201	0.994531	0.996768
ENSMUSG00000026974	Zmynd19	1.90687	0.591065	1.92737	0.953901	0.0460993	-0.0847912	0.00419578	-0.0104304	0.619279	0.997428	0.97667
ENSMUSG00000026975	Dph7	1.82595	0.575188	1.84967	0.946848	0.0531524	0.0926407	-0.0451572	0.0257856	0.62533	0.960249	0.937945
ENSMUSG00000036833	Pnpla7	2.76428	2.25108	2.88048	0.765254	0.234746	0.00836911	-0.220126	-0.196426	0.990639	0.769999	0.615801
ENSMUSG00000006476	Nsmf	2.03836	0.824126	2.0641	0.942453	0.0575471	-0.223358	-0.135935	-0.122397	0.501696	0.89565	0.780609
ENSMUSG00000078202	Nrarp	1.00281	0.816241	1.2205	0.605778	0.394222	-0.490431	-0.333496	-0.464197	0.0905026	0.534025	0.0644695
ENSMUSG00000059555	Tor4a	1.84547	1.16554	1.92788	0.827155	0.172845	0.479497	-0.0215134	-0.0876379	0.462659	0.996716	0.948268
ENSMUSG00000013465	Nelfb	1.90988	0.583199	1.92988	0.954989	0.0450112	-0.133147	0.0493722	-0.0688549	0.247151	0.929934	0.654437
ENSMUSG00000036752	Tubb4b	1.34967	0.152288	1.37639	0.940311	0.0596889	-0.144967	-0.0548591	-0.131902	0.334136	0.939228	0.345885
ENSMUSG00000044628	Rnf208	1.30136	0.00860017	1.32294	0.951509	0.0484906	-0.23427	0.0287472	-0.00586841	0.858971	0.996526	0.998007
ENSMUSG00000006471	Ndor1	1.98778	0.761176	2.01282	0.943978	0.0560221	-0.0744768	-0.169365	0.0385908	0.883245	0.814113	0.953684
ENSMUSG00000078201	Tmem203	-0.221849	-0.638272	-0.0809219	0.722892	0.277108	-0.0530045	0.127783	0.0154432	0.940531	0.938726	0.988261
ENSMUSG00000048707	Tprn	1.5566	0.854306	1.63523	0.834395	0.165605	0.0526019	0.15515	-0.0256065	0.948296	0.924843	0.981009
ENSMUSG00000026966	Ssna1	0.529559	-0.508638	0.567614	0.916103	0.0838972	-0.12731	-0.0337292	0.0917247	0.603583	0.985685	0.727089
ENSMUSG00000026965	Anapc2	2.10037	0.649335	2.11548	0.965813	0.0341867	-0.0449032	-0.0258071	-0.0797441	0.730262	0.965411	0.3275
ENSMUSG00000026963	Tmem210	1.02202	0.0170333	1.06296	0.910035	0.0899654	0.4625	-0.245755	-0.142965	0.719437	0.96736	0.947146
ENSMUSG00000026961	Lrrc26	0.540329	-0.468521	0.580925	0.910761	0.0892388	0.189111	0.120118	-0.253586	0.924742	0.991021	0.897311
ENSMUSG00000026959	Grin1	2.39933	1.43775	2.44436	0.90151	0.0984903	0.203701	0.114325	0.135267	0.634153	0.944737	0.790151
ENSMUSG00000036646	Man1b1	2.15565	0.935507	2.18106	0.943187	0.0568133	-0.0049125	0.0459317	0.0258039	0.981437	0.867393	0.86802
ENSMUSG00000026958	Dpp7	1.51215	0.0128372	1.52569	0.9693	0.0307004	-0.475699	-0.0356048	-0.171396	3.60568e-07	0.978268	0.151145
ENSMUSG00000026956	Uap1l1	1.77572	1.14613	1.86726	0.80995	0.19005	0.0415156	-0.0414361	-0.411521	0.925854	0.98377	0.00170539
ENSMUSG00000026955	Sapcd2	1.71071	1.35102	1.86812	0.695976	0.304024	-0.513729	0.1241	-0.157502	0.24439	0.96736	0.842426
ENSMUSG00000015085	Entpd2	1.63634	1.22583	1.77891	0.720156	0.279844	-0.261096	-0.0532206	0.0331544	0.364003	0.98377	0.964146
ENSMUSG00000015094	Npdc1	1.9813	1.1313	2.03868	0.876229	0.123771	-0.180912	-0.0652378	-0.00938275	0.603542	0.975174	0.992279
ENSMUSG00000026944	Abca2	2.57662	0.916454	2.58601	0.978599	0.0214013	-0.113562	-0.0631696	-0.210744	0.83114	0.981924	0.542004
ENSMUSG00000047617	Paxx	1.76455	0.596597	1.79309	0.936393	0.0636071	0.0342462	-0.210708	-0.0594204	0.916154	0.286626	0.824367
ENSMUSG00000015093	Clic3	1.50542	0.00860017	1.51904	0.969128	0.0308717	0.0308645	-0.322164	0.331654	0.972301	0.671494	0.371064
ENSMUSG00000015090	Ptgds	1.53939	0.937016	1.63624	0.800116	0.199884	0.0854859	1.0424	1.46505	0.984424	0.797666	0.345885
ENSMUSG00000015083	C8g	1.40773	0.49693	1.45803	0.89063	0.10937	0.151059	-0.0435824	-0.30354	0.819251	0.993121	0.461791
ENSMUSG00000015095	Fbxw5	1.8341	0.1959	1.84398	0.977514	0.0224864	-0.0351229	0.0651594	0.00229733	0.884395	0.886419	0.996269
ENSMUSG00000026942	Traf2	2.39602	1.73046	2.48096	0.822375	0.177625	0.035957	0.164619	-0.00689802	0.955034	0.851327	0.994641
ENSMUSG00000015092	Edf1	1.67103	0.311754	1.68962	0.958108	0.0418923	-0.067118	0.102542	-0.0223478	0.700858	0.657178	0.936876
ENSMUSG00000026941	Mamdc4	2.08128	0.915927	2.10998	0.936035	0.0639652	-0.0617442	-0.0877267	-0.0276744	0.954139	0.98505	0.984413
ENSMUSG00000036504	Phpt1	0.758912	-0.60206	0.777427	0.958264	0.0417362	0.0280969	-0.0536993	-0.0541151	0.968881	0.985685	0.938715
ENSMUSG00000029419	Ajm1	2.2251	1.0892	2.25575	0.931853	0.0681465	-0.124308	-0.459656	-0.239655	0.926807	0.745677	0.826149
ENSMUSG00000015087	Rabl6	2.27523	1.01242	2.29832	0.948228	0.0517723	0.0784315	-0.00866569	0.00643224	0.817815	0.996143	0.993164
ENSMUSG00000026940	Ccdc183	2.01984	1.08707	2.0678	0.895462	0.104538	-0.130192	-0.219314	0.0815356	0.86564	0.883272	0.93332
ENSMUSG00000026939	Tmem141	1.0976	0.103804	1.13956	0.907904	0.0920957	-0.221884	-0.166659	-0.355773	0.642702	0.906089	0.263023
ENSMUSG00000049086	Bmyc	-0.537602	-1.52288	-0.49485	0.90625	0.09375	-0.157105	-0.0414089	0.00171378	0.664457	0.987335	0.998168
ENSMUSG00000058740	Kcnt1	2.63952	2.06363	2.74179	0.790181	0.209819	-0.0921737	0.0975368	0.214972	0.889528	0.967063	0.60813
ENSMUSG00000026933	Camsap1	2.58703	1.65849	2.63542	0.894546	0.105454	-0.060852	0.0395441	0.0655284	0.746805	0.957284	0.691831
ENSMUSG00000036352	Ubac1	2.19841	1.10551	2.23213	0.92529	0.0747099	-0.004918	0.0919125	0.0217869	0.988224	0.790222	0.9477
ENSMUSG00000026932	Nacc2	2.73542	2.43498	2.91171	0.666362	0.333638	0.140858	0.243674	0.0443477	0.552043	0.257822	0.915828
ENSMUSG00000036327	Qsox2	2.26991	1.67541	2.36834	0.7972	0.2028	-0.174255	0.0255406	0.0293826	0.147545	0.98505	0.921196
ENSMUSG00000048038	Ccdc187	2.62607	2.22619	2.77165	0.715199	0.284801	-0.472666	-0.724529	-0.395395	0.161103	0.0141039	0.226418
ENSMUSG00000026930	Gpsm1	2.39703	1.27021	2.4283	0.930512	0.0694877	-0.209945	0.0385381	-0.00880875	0.588827	0.991021	0.99372
ENSMUSG00000075467	Dnlz	1.48926	0.290035	1.51587	0.940549	0.0594512	-0.111176	0.0727122	0.000739801	0.558178	0.911347	0.998593
ENSMUSG00000026928	Card9	1.95274	0.900367	1.98963	0.918578	0.0814215	-0.0524931	-0.140299	-0.101247	0.955822	0.951933	0.90973
ENSMUSG00000036281	Snapc4	2.26414	0.954725	2.28494	0.953249	0.0467506	-0.0435721	-0.1596	-0.0365246	0.938082	0.818511	0.956197
ENSMUSG00000026927	Entr1	1.89818	0.0253059	1.90396	0.986776	0.0132236	-0.0156655	0.00491056	-0.0705412	0.966508	0.997428	0.76267
ENSMUSG00000026926	Pmpca	1.81961	0.334454	1.83359	0.968315	0.0316855	-0.0195528	-0.0202079	0.00444375	0.935041	0.985685	0.990066
ENSMUSG00000026925	Inpp5e	2.04581	0.738781	2.06672	0.953004	0.0469963	-0.112868	-0.090638	0.000804882	0.702386	0.919441	0.998927
ENSMUSG00000026924	Sec16a	2.39197	1.26482	2.42322	0.930562	0.0694379	-0.0512494	-0.0489688	-0.0124453	0.851882	0.956218	0.976755
ENSMUSG00000026923	Notch1	2.79026	2.43138	2.94791	0.695583	0.304417	-0.338204	0.100013	-0.0316873	0.501298	0.976757	0.979252
ENSMUSG00000026921	Egfl7	2.13351	1.59251	2.24334	0.776553	0.223447	-0.36228	-0.21887	-0.301155	0.0551516	0.572366	0.0930867
ENSMUSG00000026922	Agpat2	1.93263	1.46105	2.05896	0.747599	0.252401	-0.177571	0.18709	-0.288677	0.813277	0.927283	0.567558
ENSMUSG00000036186	Dipk1b	1.87639	0.696356	1.90417	0.93803	0.0619701	-0.191195	-0.0349546	-0.0956672	0.243344	0.982832	0.670078
ENSMUSG00000036160	Surf6	2.02766	0.627366	2.0446	0.961738	0.038262	-0.0539894	0.0457336	0.00338802	0.872358	0.975174	0.996098
ENSMUSG00000015776	Med22	1.73842	0.0863598	1.74799	0.978205	0.0217954	-0.0888062	-0.126523	-0.0531073	0.698166	0.698751	0.850213
ENSMUSG00000062647	Rpl7a	1.21112	-0.0705811	1.23325	0.950321	0.0496786	-0.0707638	-0.105772	-0.0490703	0.775462	0.782676	0.867499
ENSMUSG00000015790	Surf1	1.4178	-0.39794	1.42439	0.984945	0.0150546	-0.0366204	-0.048915	0.0277955	0.906674	0.95864	0.939337
ENSMUSG00000014873	Surf2	1.28937	-0.0604807	1.30835	0.957227	0.0427729	-0.0103127	-0.0224521	-0.0447962	0.97757	0.988782	0.867766
ENSMUSG00000014867	Surf4	1.90913	0.744293	1.93787	0.935964	0.064036	-0.184519	-0.0512812	-0.0496627	0.117681	0.939735	0.830878
ENSMUSG00000049897	Stkld1	2.11348	1.38346	2.18763	0.843028	0.156972	-0.16352	0.40489	-0.0699028	0.798053	0.520482	0.938667
ENSMUSG00000052406	Rexo4	1.92681	0.499687	1.94275	0.963948	0.0360525	-0.0234947	-0.00852267	-0.0307648	0.946696	0.995492	0.932809
ENSMUSG00000015488	Cacfd1	1.99138	0.818226	2.01959	0.937103	0.0628973	-0.0691867	-0.0159644	-0.0103367	0.636102	0.990502	0.972882
ENSMUSG00000036067	Slc2a6	1.88477	0.574031	1.9055	0.953384	0.0466157	0.0315317	0.0672233	0.0224479	0.945471	0.957906	0.970025
ENSMUSG00000036040	Adamtsl2	2.42276	2.15256	2.60938	0.650709	0.349291	-0.727195	0.160285	-0.0032486	0.0176347	0.936698	0.998007
ENSMUSG00000009216	Fam163b	2.49127	2.13363	2.6493	0.694976	0.305024	0.40043	0.480407	0.612299	0.314751	0.298619	0.026217
ENSMUSG00000009614	Sardh	2.7353	2.35	2.88508	0.708311	0.291689	-0.351532	0.1181	0.0625995	0.0612986	0.887727	0.8957
ENSMUSG00000009621	Vav2	3.20341	2.94877	3.39552	0.642521	0.357479	0.365687	0.491586	0.344573	0.133196	0.034945	0.111751
ENSMUSG00000109946	Brd3os	1.14286	-0.259637	1.15972	0.961925	0.0380755	-0.117869	-0.00565853	-0.209917	0.669562	0.997428	0.218858
ENSMUSG00000026918	Brd3	2.8044	1.96609	2.86325	0.873279	0.126721	-0.0225994	0.0417311	0.0267754	0.971782	0.986506	0.970927
ENSMUSG00000026917	Wdr5	2.18216	1.10517	2.21709	0.922718	0.0772824	-0.135564	0.0267278	0.0278173	0.141177	0.975174	0.896289
ENSMUSG00000015846	Rxra	2.89437	2.68682	3.10391	0.617248	0.382752	0.15536	0.268779	0.299015	0.48101	0.162908	0.0229492
ENSMUSG00000026837	Col5a1	3.16449	2.85705	3.33845	0.669934	0.330066	-0.0456213	0.755246	0.561887	0.987051	0.750556	0.696598
ENSMUSG00000026833	Olfm1	2.51809	1.95299	2.62264	0.786035	0.213965	-0.106543	0.0908449	0.0213361	0.814856	0.95066	0.97758
ENSMUSG00000035829	Ppp1r26	2.04571	0.982723	2.08174	0.920388	0.0796123	-0.0892124	-0.0207802	-0.0568429	0.890539	0.995048	0.943939
ENSMUSG00000026831	1700007K13Rik	1.65844	0.885926	1.7262	0.855546	0.144454	-0.337656	-0.120395	0.0273889	0.484604	0.967144	0.982795
ENSMUSG00000035772	Mrps2	1.53876	-0.657577	1.54152	0.993677	0.00632275	-0.00664023	-0.150728	-0.0829886	0.986285	0.50973	0.664084
ENSMUSG00000026829	Gbgt1	1.88533	1.20925	1.96841	0.825886	0.174114	-0.274436	-0.140576	-0.0583535	0.750733	0.975174	0.970514
ENSMUSG00000026821	Ralgds	2.54742	1.57955	2.59184	0.902789	0.0972114	-0.178109	0.101664	0.0644438	0.629864	0.941398	0.914809
ENSMUSG00000026816	Gtf3c5	2.21584	1.21643	2.25728	0.908978	0.0910222	-0.146382	-0.125805	-0.0659339	0.547325	0.812058	0.854785
ENSMUSG00000026812	Tsc1	2.57784	1.60498	2.62177	0.903793	0.0962074	0.0237146	0.0187473	-0.00900717	0.906686	0.98505	0.974383
ENSMUSG00000026807	Ak8	3.0744	2.65219	3.21373	0.725552	0.274448	-0.326956	-0.461795	0.0462172	0.63874	0.612752	0.973484
ENSMUSG00000035666	Gtf3c4	2.03535	0.972666	2.0714	0.920336	0.079664	-0.0782767	0.0253713	-0.0230453	0.711575	0.985685	0.9477
ENSMUSG00000026806	Ddx31	2.68196	2.21574	2.80965	0.745265	0.254735	-0.19921	-0.113764	0.0178606	0.36091	0.872633	0.975042
ENSMUSG00000026805	Barhl1	1.68873	1.18977	1.80831	0.75931	0.24069	-0.377792	0.419293	-0.504996	0.827255	0.930612	0.718084
ENSMUSG00000079502	Cfap77	3.10691	2.75358	3.26626	0.692869	0.307131	0.0533845	-0.090806	-0.135586	0.965222	0.985685	0.8957
ENSMUSG00000026803	Ttf1	2.35616	1.4312	2.40494	0.893765	0.106235	-0.0930862	0.0275171	-0.0118227	0.782666	0.991021	0.98448
ENSMUSG00000043535	Setx	2.55241	1.66792	2.60567	0.884589	0.115411	-0.0200414	-0.0929716	-0.114463	0.93481	0.669745	0.263915
ENSMUSG00000035513	Ntng2	2.74078	2.40926	2.90694	0.682081	0.317919	-0.0252522	0.169349	0.0234944	0.988564	0.981085	0.99372
ENSMUSG00000026799	Med27	3.15257	2.76111	3.30056	0.71123	0.28877	-0.123548	-0.0121195	-0.113879	0.552161	0.995048	0.559416
ENSMUSG00000039844	Rapgef1	2.972	2.39475	3.07399	0.790703	0.209297	-0.01696	0.0997786	0.0512024	0.984994	0.960885	0.949998
ENSMUSG00000039826	Trub2	2.36177	1.32098	2.3996	0.91656	0.0834396	-0.0399101	-0.027323	-0.0744705	0.897508	0.986213	0.748577
ENSMUSG00000026798	Coq4	1.98543	0.733999	2.00911	0.946925	0.0530748	-0.140769	-0.0858419	0.0536092	0.640776	0.939407	0.907536
ENSMUSG00000059316	Slc27a4	2.21008	0.788875	2.22624	0.963471	0.0365289	-0.19701	-0.0677009	-0.252514	0.107613	0.902798	0.00745238
ENSMUSG00000069020	Urm1	2.20556	1.50987	2.28529	0.832279	0.167721	0.0559975	0.0313484	-0.0584734	0.84718	0.98377	0.835005
ENSMUSG00000039787	Cercam	2.11446	1.38417	2.18858	0.843109	0.156891	-0.268206	-0.130531	-0.351027	0.46978	0.930612	0.20753
ENSMUSG00000026790	Odf2	2.60129	1.39898	2.62773	0.940946	0.0590543	-0.066224	-0.0715495	-0.0561786	0.872794	0.955391	0.903415
ENSMUSG00000019715	Gle1	2.32036	1.27508	2.35783	0.917348	0.0826515	0.0380142	0.00381682	0.00894066	0.872794	0.997428	0.980744
ENSMUSG00000057738	Sptan1	2.69525	1.4813	2.72101	0.942418	0.0575823	0.0063955	-0.0327877	-0.0232989	0.979793	0.950882	0.910275
ENSMUSG00000039715	Wdr34	2.25499	1.20844	2.29236	0.91757	0.0824301	0.0977562	0.0405751	-0.0782781	0.807474	0.986213	0.859711
ENSMUSG00000054766	Set	1.97329	1.35851	2.06768	0.804646	0.195354	0.0179768	-0.0344181	-0.0598643	0.938223	0.957469	0.666621
ENSMUSG00000015335	Zdhhc12	1.57363	-0.0268721	1.58439	0.975524	0.024476	0.0333112	-0.399959	-0.368027	0.96825	0.419825	0.231186
ENSMUSG00000039686	Zer1	2.40292	1.18099	2.42822	0.943407	0.0565929	-0.0547169	-0.0324266	-0.0442069	0.917577	0.991021	0.942429
ENSMUSG00000039678	Tbc1d13	2.27491	1.10415	2.30327	0.936777	0.0632228	-0.0360245	-0.0890474	-0.0148776	0.920188	0.879395	0.974995
ENSMUSG00000015337	Endog	1.63367	0.123852	1.64689	0.970011	0.0299887	-0.202921	-0.105438	-0.339219	0.624943	0.954594	0.206056
ENSMUSG00000039660	Spout1	1.80659	0.201397	1.81723	0.975781	0.0242193	0.00604263	-0.149345	0.00320598	0.991992	0.848908	0.998007
ENSMUSG00000039648	Kyat1	2.27013	1.59218	2.35289	0.826504	0.173496	-0.0655919	0.0189882	-0.217799	0.938876	0.995492	0.675582
ENSMUSG00000007476	Lrrc8a	2.47379	1.41414	2.51008	0.919822	0.080178	0.0817035	0.0777814	0.0177238	0.810433	0.93845	0.974995
ENSMUSG00000079484	Phyhd1	2.14851	1.35851	2.21378	0.860452	0.139548	0.343248	-0.0224725	0.0627983	0.836095	0.997428	0.982158
ENSMUSG00000075419	Dolk	1.2948	-0.102373	1.31186	0.961473	0.0385272	-0.0355244	0.0220613	-0.115569	0.936305	0.993628	0.665612
ENSMUSG00000052533	Nup188	2.71914	1.55534	2.74795	0.935822	0.0641784	0.00536236	-0.0226423	-0.109592	0.989316	0.991021	0.627031
ENSMUSG00000026860	Sh3glb2	2.15083	0.975891	2.17893	0.937345	0.0626552	-0.0791467	-0.192572	-0.207982	0.878808	0.75402	0.476565
ENSMUSG00000026858	Miga2	2.40468	1.04805	2.42338	0.957862	0.0421382	0.0218891	-0.100913	-0.146739	0.970918	0.927831	0.636028
ENSMUSG00000026856	Dolpp1	1.90143	0.815578	1.93568	0.924161	0.0758393	-0.118945	0.164893	0.0209644	0.620562	0.605844	0.965249
ENSMUSG00000026853	Crat	2.16739	1.12548	2.20514	0.916758	0.0832424	-0.0376367	-0.137807	-0.0901471	0.948296	0.877153	0.849269
ENSMUSG00000039515	Ptpa	2.37815	1.52595	2.43526	0.876778	0.123222	-0.0584785	-0.0108084	-0.0919991	0.620296	0.991021	0.239621
ENSMUSG00000089762	Ier5l	0.351216	-0.356547	0.428944	0.836127	0.163873	-0.819014	-0.308705	-0.237455	0.0906378	0.875282	0.799449
ENSMUSG00000047363	Cstad	2.06222	1.51521	2.17072	0.778948	0.221052	0.140113	-0.740526	-0.193987	0.928277	0.513251	0.895693
ENSMUSG00000044320	1700001O22Rik	1.9429	1.52388	2.08311	0.72409	0.27591	-0.267452	-0.0712864	0.122818	0.757147	0.991021	0.922416
ENSMUSG00000026857	Ntmt1	2.25116	0.949878	2.27234	0.952408	0.0475923	-0.0773641	0.0745219	-0.0370577	0.732408	0.898592	0.90642
ENSMUSG00000039483	Asb6	1.8437	0.418301	1.85971	0.96381	0.0361903	-0.103262	0.0125495	-0.0209309	0.678955	0.995048	0.96447
ENSMUSG00000050737	Ptges	2.61111	2.20919	2.7561	0.716149	0.283851	-0.0943796	-0.120547	0.0111998	0.898272	0.960885	0.99372
ENSMUSG00000026848	Tor1b	1.73878	0.469822	1.76155	0.948918	0.0510823	-0.0986598	-0.00893036	-0.0518604	0.525723	0.995048	0.804826
ENSMUSG00000026849	Tor1a	1.96605	0.518514	1.98127	0.965546	0.034454	-0.108698	-0.177106	-0.20981	0.666576	0.554289	0.155584
ENSMUSG00000026851	BC005624	1.89548	0.583199	1.91614	0.953542	0.046458	-0.00748315	-0.0119888	-0.00531045	0.980046	0.993951	0.988457
ENSMUSG00000026854	Usp20	2.67486	1.6733	2.71611	0.909387	0.0906128	-0.106111	-0.0682064	-0.156467	0.694411	0.944523	0.409656
ENSMUSG00000075415	Fnbp1	3.10352	2.43575	3.18806	0.823115	0.176885	0.173556	0.0352556	-0.158902	0.445701	0.985685	0.454651
ENSMUSG00000000194	Gpr107	2.79677	2.03064	2.86546	0.85372	0.14628	-0.0376641	-0.118633	-0.111964	0.919087	0.785756	0.604756
ENSMUSG00000062661	Ncs1	2.68981	1.78873	2.74119	0.88843	0.11157	-0.244227	0.0377107	0.0062644	0.133771	0.98261	0.992661
ENSMUSG00000055632	Hmcn2	3.16604	2.71922	3.29876	0.736691	0.263309	-1.46155	-0.484636	-0.797777	0.0387643	0.867393	0.361696
ENSMUSG00000076441	Ass1	2.76858	2.16221	2.86463	0.801584	0.198416	-0.320125	-0.327893	-0.311002	0.0429126	0.0728599	0.0246548
ENSMUSG00000026843	Fubp3	2.52655	1.64355	2.57998	0.884236	0.115764	-0.068333	-0.0283045	-0.0795706	0.541514	0.961982	0.376121
ENSMUSG00000079466	Prdm12	2.11193	1.74671	2.26766	0.698666	0.301334	-0.316951	-0.524432	-0.158633	0.57659	0.351233	0.844404
ENSMUSG00000039356	Exosc2	2.04165	0.876218	2.07035	0.936046	0.0639537	0.0550893	-0.00508661	0.0574344	0.843311	0.997428	0.82783
ENSMUSG00000026842	Abl1	2.93416	2.47103	3.06264	0.743911	0.256089	0.0294703	0.125149	0.0793448	0.963478	0.901424	0.88008
ENSMUSG00000043102	Qrfp	1.61711	1.13925	1.74186	0.750317	0.249683	-0.629635	-0.49436	-0.4549	0.109952	0.439357	0.267901
ENSMUSG00000026841	Fibcd1	2.60826	2.28583	2.77733	0.677526	0.322474	0.38269	-0.130851	-0.106355	0.357159	0.953117	0.898527
ENSMUSG00000026840	Lamc3	2.78496	2.3542	2.92196	0.729452	0.270548	-0.188125	0.109006	-0.0205505	0.870265	0.985685	0.99285
ENSMUSG00000001864	Aif1l	2.4002	1.91455	2.52302	0.753663	0.246337	0.00237302	0.0116112	-0.319015	0.997	0.995492	0.067839
ENSMUSG00000001855	Nup214	2.83551	1.78111	2.87223	0.918926	0.0810742	-0.00618443	0.0274618	0.0683241	0.988224	0.989721	0.827683
ENSMUSG00000050592	Fam78a	2.63086	2.07504	2.73742	0.782421	0.217579	-0.292105	-0.118868	-0.163688	0.758797	0.984238	0.89989
ENSMUSG00000051373	Plpp7	2.22735	1.30899	2.27683	0.892313	0.107687	-0.123513	-0.0499653	-0.0950914	0.633931	0.975174	0.730705
ENSMUSG00000039262	Prrc2b	3.01242	1.84541	3.04102	0.936264	0.0637363	-0.154494	-0.0510937	-0.0618155	0.90242	0.994531	0.972231
ENSMUSG00000039254	Pomt1	2.29088	1.19756	2.32457	0.925358	0.0746424	-0.257255	-0.0938039	-0.243777	0.194384	0.924178	0.173126
ENSMUSG00000002550	Uck1	1.78714	0.346353	1.8026	0.965026	0.0349744	-0.258298	-0.186725	-0.15434	0.00510852	0.181286	0.126867
ENSMUSG00000044627	Swi5	1.65292	0.40654	1.67688	0.946338	0.0536616	0.0557846	-0.0230359	-0.0624143	0.832585	0.988838	0.795269
ENSMUSG00000002546	Golga2	2.25301	1.12678	2.28433	0.930425	0.0695747	-0.0363276	0.023994	-0.0909122	0.938345	0.992357	0.792527
ENSMUSG00000026825	Dnm1	2.69321	1.69784	2.73503	0.908207	0.0917934	0.0147067	0.0583207	0.0232439	0.988818	0.991021	0.98713
ENSMUSG00000039205	Ciz1	2.46954	1.37712	2.5033	0.925213	0.0747866	-0.0440022	-0.0558118	-0.103031	0.975481	0.993992	0.940291
ENSMUSG00000039195	1110008P14Rik	1.67861	0.30103	1.69644	0.959767	0.0402334	-0.450569	-0.102943	-0.285541	0.0036465	0.912487	0.0860553
ENSMUSG00000026820	Ptges2	1.96981	0.788168	1.9975	0.938245	0.0617551	-0.195702	-0.15649	-0.203577	0.187461	0.56209	0.10132
ENSMUSG00000026819	Slc25a25	2.40684	1.68205	2.48182	0.841426	0.158574	-0.104244	0.0348284	0.00332041	0.267017	0.948494	0.992279
ENSMUSG00000039164	Naif1	1.79229	0.49276	1.81355	0.952224	0.0477763	-0.139478	-0.204708	-0.242052	0.735003	0.749072	0.362367
ENSMUSG00000039157	Fam102a	2.43466	1.70079	2.50821	0.844197	0.155803	-0.148195	-0.0220817	-0.100969	0.699152	0.994531	0.821055
ENSMUSG00000026810	Dpm2	1.32541	-0.154902	1.33955	0.967971	0.0320293	-0.138475	0.00664306	-0.0869512	0.373467	0.996143	0.63549
ENSMUSG00000046854	Pip5kl1	1.94978	1.12352	2.01017	0.870177	0.129823	-0.5314	-0.340926	-0.755798	0.0517536	0.536769	0.000347924
ENSMUSG00000079442	St6galnac4	2.20246	1.45606	2.27409	0.847954	0.152046	-0.0458454	-0.0712548	-0.177182	0.927858	0.960885	0.487608
ENSMUSG00000026811	St6galnac6	2.39392	1.45255	2.44098	0.897299	0.102701	-0.130023	-0.0633324	-0.188382	0.403301	0.920889	0.0837171
ENSMUSG00000026817	Ak1	2.06843	1.35832	2.14577	0.836866	0.163134	0.0173034	0.0275015	0.0248421	0.954948	0.982832	0.936993
ENSMUSG00000026814	Eng	2.63837	2.12522	2.75458	0.765232	0.234768	-0.13997	0.0176036	-0.213335	0.920922	0.997428	0.867583
ENSMUSG00000009566	Fpgs	2.42913	1.5934	2.4883	0.872622	0.127378	-0.220903	-0.0271517	-0.427935	0.596625	0.994531	0.0857138
ENSMUSG00000009555	Cdk9	1.96656	0.605305	1.98507	0.95829	0.0417098	-0.0160455	-0.0164757	-0.0439362	0.976182	0.994531	0.929193
ENSMUSG00000059013	Sh2d3c	2.54267	1.79886	2.61469	0.847185	0.152815	-0.402372	-0.134856	-0.136397	0.0681704	0.887727	0.721803
ENSMUSG00000009551	6330409D20Rik	1.79536	1.22866	1.89957	0.786655	0.213345	-0.244774	-0.572314	0.0248587	0.72824	0.370843	0.986307
ENSMUSG00000039021	Ttc16	2.33178	1.44342	2.3846	0.885495	0.114505	-0.113793	0.00887425	-0.0339231	0.889528	0.997428	0.97758
ENSMUSG00000009563	Tor2a	1.73981	0.650308	1.77379	0.924747	0.0752525	-0.0258723	-0.219936	0.0407804	0.948112	0.333722	0.916902
ENSMUSG00000053746	Ptrh1	1.30942	0.198657	1.34183	0.928084	0.0719162	-0.638682	-0.369543	-0.457854	0.0381502	0.585742	0.155085
ENSMUSG00000038987	Cfap157	1.90094	1.10992	1.96607	0.860734	0.139266	-0.287149	-0.275659	-0.0731478	0.57659	0.790222	0.940236
ENSMUSG00000026797	Stxbp1	2.74655	1.81023	2.79414	0.896224	0.103776	-0.0424269	0.0219849	-0.0473607	0.956842	0.995048	0.956645
ENSMUSG00000026796	Fam129b	2.75627	2.10264	2.84334	0.818325	0.181675	-0.142272	0.256474	-0.0723522	0.790954	0.7037	0.921696
ENSMUSG00000026792	Lrsam1	2.69091	1.66332	2.72987	0.914206	0.0857944	0.0142306	-0.246878	-0.199955	0.985536	0.630767	0.542004
ENSMUSG00000038900	Rpl12	1.09026	0.0128372	1.12516	0.922789	0.0772114	-0.0684816	-0.10637	-0.0551678	0.838674	0.86557	0.882995
ENSMUSG00000026791	Slc2a8	2.05154	0.890421	2.08052	0.935449	0.064551	-0.156139	-0.0786051	-0.10191	0.769126	0.978022	0.876264
ENSMUSG00000038860	Garnl3	2.99493	2.4666	3.10762	0.771451	0.228549	0.044424	-0.0790531	-0.148811	0.917169	0.938572	0.520793
ENSMUSG00000038831	Ralgps1	3.2719	2.59766	3.3553	0.825273	0.174727	-0.0166169	0.029839	-0.00942265	0.937314	0.960885	0.972253
ENSMUSG00000004105	Angptl2	2.47131	1.76313	2.54897	0.83626	0.16374	-0.078031	0.118401	-0.0161386	0.862958	0.896332	0.982164
ENSMUSG00000068966	Zbtb34	2.36144	1.63053	2.43545	0.843298	0.156702	-0.122182	0.0439105	-0.0460332	0.350202	0.951933	0.834431
ENSMUSG00000026788	Zbtb43	2.1857	1.48444	2.2645	0.834063	0.165937	-0.0345805	-0.00377545	-0.0291426	0.860763	0.99738	0.894165
ENSMUSG00000038765	Lmx1b	2.85137	2.61059	3.04848	0.635159	0.364841	-0.327841	0.459645	-0.429503	0.909694	0.956527	0.877966
ENSMUSG00000038740	Mvb12b	3.18277	2.60467	3.28458	0.791028	0.208972	0.052926	0.139751	0.143341	0.888771	0.753398	0.511001
ENSMUSG00000038718	Pbx3	2.9322	2.86135	3.19925	0.540696	0.459304	0.670222	0.327512	0.420462	0.000239467	0.317657	0.0278553
ENSMUSG00000038696	Mapkap1	3.14339	2.81956	3.31201	0.678226	0.321774	0.021928	0.031795	0.0211072	0.928522	0.969979	0.936054
ENSMUSG00000026867	Gapvd1	2.69332	1.72754	2.73794	0.902366	0.0976341	0.00544556	-0.00904486	-0.0435635	0.972879	0.991021	0.567545
ENSMUSG00000026864	Hspa5	1.44817	0.232996	1.47385	0.942569	0.0574307	-0.112771	-0.159792	-0.102542	0.543456	0.445514	0.555395
ENSMUSG00000070953	Rabepk	2.26861	1.22994	2.30663	0.916187	0.0838125	-0.0129835	-0.204468	-0.0236135	0.970967	0.217237	0.9477
ENSMUSG00000035949	Fbxw2	1.94544	1.11959	2.00589	0.870073	0.129927	0.0542851	0.0280622	0.0224998	0.639131	0.957753	0.898637
ENSMUSG00000026869	Psmd5	2.33682	1.00475	2.35658	0.955519	0.0444806	-0.0416062	-0.039564	-0.123101	0.884358	0.973015	0.419957
ENSMUSG00000026873	Phf19	2.30634	1.81671	2.42818	0.755363	0.244637	0.14472	1.30862	0.501551	0.89513	0.00184583	0.345683
ENSMUSG00000026875	Traf1	2.22109	1.88355	2.38535	0.68508	0.31492	-0.076553	0.0238326	-0.0177666	0.948197	0.995969	0.992707
ENSMUSG00000057110	Cntrl	2.7075	1.96904	2.78034	0.845581	0.154419	-0.0678987	-0.0615349	-0.090756	0.789369	0.936121	0.651791
ENSMUSG00000026878	Rab14	1.86726	1.03302	1.92663	0.87224	0.12776	0.0454687	0.0439694	-0.000202226	0.720067	0.882173	0.999171
ENSMUSG00000026879	Gsn	2.69584	2.39568	2.87222	0.666224	0.333776	0.11836	0.206177	-0.0248356	0.857104	0.848908	0.981203
ENSMUSG00000026880	Stom	2.32523	2.02007	2.49995	0.668775	0.331225	-0.088101	0.0846168	0.00622113	0.881707	0.970789	0.99592
ENSMUSG00000035778	Ggta1	2.71404	2.41482	2.89074	0.665739	0.334261	-0.0050553	0.480663	0.145634	0.994624	0.0662514	0.700094
ENSMUSG00000026883	Dab2ip	3.20413	2.84924	3.363	0.693638	0.306362	0.010382	0.206014	0.239744	0.990751	0.881088	0.63549
ENSMUSG00000026885	Ttll11	3.30115	2.92253	3.45288	0.705121	0.294879	0.0467751	0.0662766	0.0974228	0.83705	0.887727	0.477389
ENSMUSG00000026895	Ndufa8	2.04856	0.872156	2.07657	0.937542	0.0624581	-0.00832189	-0.0647275	-0.0834483	0.985536	0.938726	0.726647
ENSMUSG00000026890	Lhx6	2.07513	1.74927	2.2431	0.679246	0.320754	0.83528	-0.467855	-1.13279	0.664516	0.950882	0.427279
ENSMUSG00000026889	Rbm18	2.1289	1.19173	2.1764	0.896406	0.103594	0.108129	0.00290338	0.0214977	0.613567	0.998288	0.958279
ENSMUSG00000026887	Mrrf	2.54924	2.14145	2.69257	0.71889	0.28111	0.00326064	0.09688	-0.0300957	0.994741	0.886419	0.9477
ENSMUSG00000047250	Ptgs1	2.20635	1.88024	2.37424	0.679375	0.320625	0.00822452	0.111217	-0.124136	0.99306	0.963135	0.85704
ENSMUSG00000009030	Pdcl	1.61836	0.682145	1.66596	0.896202	0.103798	-0.0349184	0.0608699	-0.0609928	0.93854	0.966082	0.88181
ENSMUSG00000075376	Rc3h2	2.28659	1.24105	2.32404	0.917394	0.0826062	0.0923973	0.0441086	0.0402702	0.61448	0.957753	0.88408
ENSMUSG00000066798	Zbtb6	1.80963	0.848805	1.85473	0.901355	0.0986447	0.00556961	0.139749	0.0502035	0.990579	0.793897	0.91238
ENSMUSG00000050714	Zbtb26	1.59373	0.811575	1.66011	0.858268	0.141732	-0.0330843	-0.0755098	0.00783125	0.917488	0.900054	0.986939
ENSMUSG00000035437	Rabgap1	2.64161	1.85974	2.70803	0.858188	0.141812	0.0335136	-0.0262805	-0.044625	0.889112	0.981498	0.838916
ENSMUSG00000026915	Strbp	2.83924	2.22678	2.93409	0.803802	0.196198	0.0761019	0.152259	0.102172	0.692429	0.374191	0.476807
ENSMUSG00000053164	Gpr21	1.16197	0.869232	1.34084	0.662409	0.337591	-0.0386727	-0.014734	0.0474827	0.944915	0.995492	0.933882
ENSMUSG00000035403	Crb2	2.4725	1.98878	2.5958	0.752837	0.247163	-0.235799	0.262158	0.23975	0.759636	0.875645	0.737342
ENSMUSG00000035392	Dennd1a	3.29725	3.1223	3.51956	0.599369	0.400631	0.0917117	0.167158	0.307085	0.702262	0.493795	0.00399976
ENSMUSG00000000247	Lhx2	2.42756	2.16486	2.61681	0.646775	0.353225	0.0965028	0.0191913	0.564303	0.896904	0.995492	0.0374728
ENSMUSG00000026749	Nek6	2.89045	2.57691	3.06241	0.67304	0.32696	0.260853	0.195823	0.308305	0.0363391	0.307573	0.00201021
ENSMUSG00000026750	Psmb7	2.53502	1.90736	2.62693	0.809264	0.190736	0.0573256	0.0765706	0.0367924	0.876705	0.934861	0.935236
ENSMUSG00000026751	Nr5a1	2.34292	2.04988	2.52169	0.662565	0.337435	-0.832365	-0.479835	0.0672156	0.244043	0.802517	0.97428
ENSMUSG00000063972	Nr6a1	2.93935	2.66596	3.12485	0.652381	0.347619	0.0770327	0.287446	0.305465	0.772034	0.0584935	0.0045299
ENSMUSG00000046618	Olfml2a	2.38511	2.00017	2.535	0.708138	0.291862	0.299363	0.270302	0.494506	0.897056	0.978268	0.79196
ENSMUSG00000035295	Wdr38	1.84029	0.672098	1.86882	0.936426	0.0635737	0.0976251	-0.0414155	0.114993	0.891484	0.993416	0.869783
ENSMUSG00000062997	Rpl35	1.46798	0.20412	1.49101	0.948345	0.0516546	-0.0698248	0.00546301	0.00792619	0.882199	0.997428	0.99314
ENSMUSG00000026755	Arpc5l	1.63699	0.613842	1.67633	0.913401	0.0865992	-0.0999541	0.0380708	0.0305221	0.574717	0.970886	0.921855
ENSMUSG00000026754	Golga1	2.30018	1.38328	2.34982	0.891992	0.108008	-0.0224168	-0.0320802	0.00644497	0.916357	0.960885	0.983644
ENSMUSG00000035236	Scai	2.65689	1.99238	2.74201	0.82202	0.17798	-0.0384138	-0.0101586	-0.0536978	0.930863	0.995492	0.899958
ENSMUSG00000026753	Ppp6c	2.10182	1.33606	2.17056	0.853612	0.146388	-0.0504611	0.0635068	0.0300529	0.864644	0.93244	0.934544
ENSMUSG00000049252	Lrp1b	3.77264	3.39268	3.92398	0.70576	0.29424	0.430092	0.220698	0.233346	0.000167504	0.24813	0.0699866
ENSMUSG00000049744	Arhgap15	3.49939	3.1777	3.66871	0.677152	0.322848	0.231968	1.34723	0.148697	0.8284	0.00863525	0.905549
ENSMUSG00000036890	Gtdc1	3.16437	2.83689	3.33182	0.680064	0.319936	0.468719	0.309278	0.35316	0.00743026	0.254164	0.0397876
ENSMUSG00000026872	Zeb2	2.95705	2.75435	3.16845	0.614613	0.385387	0.28509	0.158901	-0.127546	0.156638	0.75402	0.664084
ENSMUSG00000052155	Acvr2a	2.47523	2.06584	2.61812	0.719634	0.280366	0.0103547	-0.00595958	0.183193	0.982831	0.997428	0.267851
ENSMUSG00000026761	Orc4	2.13287	1.35851	2.20036	0.856071	0.143929	0.146075	0.049382	0.129514	0.527915	0.973038	0.554284
ENSMUSG00000036792	Mbd5	3.13333	2.44257	3.21389	0.83069	0.16931	0.0441308	-0.0663738	0.0450069	0.75669	0.750116	0.732032
ENSMUSG00000069495	Epc2	2.60351	1.9952	2.69917	0.802293	0.197707	0.0992086	0.0310686	0.0586067	0.618155	0.98261	0.812324
ENSMUSG00000026764	Kif5c	3.11538	2.44323	3.19914	0.824577	0.175423	0.113555	0.0441162	0.0212949	0.284972	0.927831	0.932133
ENSMUSG00000026765	Lypd6b	3.08001	2.76706	3.25217	0.67274	0.32726	0.833984	0.48648	0.560137	6.22972e-05	0.108304	0.00675222
ENSMUSG00000050447	Lypd6	2.94546	2.64282	3.12101	0.667488	0.332512	0.302968	0.250316	0.119577	0.309891	0.640985	0.803706
ENSMUSG00000026766	Mmadhc	1.78845	1.02979	1.85824	0.851559	0.148441	0.0437669	0.164667	0.109955	0.888679	0.513192	0.554127
ENSMUSG00000017144	Rnd3	2.04021	1.55979	2.16432	0.751421	0.248579	-0.0405523	0.227829	0.165263	0.898872	0.185033	0.260308
ENSMUSG00000036249	Rbm43	1.99385	1.56478	2.13131	0.728687	0.271313	0.179206	-0.0532557	0.0285705	0.365568	0.969367	0.949633
ENSMUSG00000026946	Nmi	2.1784	1.76223	2.3194	0.722776	0.277224	-0.177005	0.0487589	0.0030777	0.773143	0.991021	0.998007
ENSMUSG00000053475	Tnfaip6	2.09323	1.65021	2.22695	0.73499	0.26501	0.500804	0.058495	-0.0362024	0.36288	0.992357	0.981009
ENSMUSG00000036202	Rif1	2.33022	1.68538	2.41891	0.815295	0.184705	-0.098579	0.0215932	0.0346888	0.531693	0.986411	0.897117
ENSMUSG00000026950	Neb	3.25375	2.70863	3.36266	0.778195	0.221805	-0.948218	-0.355247	-0.351952	0.000157765	0.577703	0.329689
ENSMUSG00000036093	Arl5a	2.15681	1.28959	2.21209	0.880465	0.119535	0.208587	0.0563282	0.0580561	0.128035	0.944884	0.827683
ENSMUSG00000017412	Cacnb4	3.26659	2.79406	3.39268	0.748011	0.251989	0.194396	0.0672735	0.0498341	0.196806	0.927283	0.87487
ENSMUSG00000055371	Stam2	2.61819	2.01334	2.71454	0.801025	0.198975	-0.0343835	-0.0137162	-0.0718206	0.892599	0.993951	0.675582
ENSMUSG00000036053	Fmnl2	3.28891	2.86578	3.42799	0.725975	0.274025	0.237645	0.173236	0.120395	0.0112896	0.194904	0.309262
ENSMUSG00000061136	Prpf40a	2.27628	1.36884	2.32695	0.889873	0.110127	0.0930203	-0.0425937	0.0409427	0.655555	0.96736	0.8957
ENSMUSG00000026960	Arl6ip6	2.04718	1.4843	2.15221	0.785173	0.214827	-0.00960855	0.169332	0.0461459	0.984336	0.599631	0.902492
ENSMUSG00000075334	Rprm	0.138303	-0.346787	0.261263	0.753425	0.246575	-0.97239	0.542759	0.0501098	0.0862691	0.675884	0.979401
ENSMUSG00000060988	Galnt13	3.25846	2.76972	3.38052	0.754982	0.245018	0.000476355	0.172603	0.200853	0.998846	0.480028	0.137749
ENSMUSG00000026824	Kcnj3	2.61389	2.25816	2.7725	0.694046	0.305954	-0.114073	0.213485	0.204091	0.465673	0.10212	0.0341755
ENSMUSG00000026826	Nr4a2	1.91585	1.52284	2.06339	0.711965	0.288035	0.153427	0.336312	-0.250268	0.930863	0.927283	0.874185
ENSMUSG00000026827	Gpd2	3.04665	2.6095	3.18193	0.732351	0.267649	0.11093	0.259218	0.253789	0.0877528	2.32071e-07	1.54723e-09
ENSMUSG00000026828	Galnt5	2.3385	2.07229	2.52651	0.648618	0.351382	0.731906	0.442757	0.134579	0.123618	0.670819	0.90642
ENSMUSG00000026830	Ermn	1.75865	1.26858	1.88038	0.755548	0.244452	0.351752	0.158168	-0.195575	0.308839	0.909222	0.663571
ENSMUSG00000026834	Acvr1c	2.76261	2.27683	2.8854	0.753722	0.246278	-0.724845	-0.261204	0.0472709	0.00336721	0.736318	0.956662
ENSMUSG00000026836	Acvr1	3.14317	2.57125	3.24628	0.788664	0.211336	0.224184	0.0643236	-0.0144056	0.417962	0.974279	0.98448
ENSMUSG00000091922	Gm17409	0.885644	0.365488	1.00022	0.768116	0.231884	0.112482	0.316008	0.421415	0.916761	0.856651	0.480507
ENSMUSG00000026839	Upp2	3.22457	2.73228	3.34577	0.756491	0.243509	0.207211	0.353885	0.236108	0.398063	0.0935709	0.233081
ENSMUSG00000036641	Ccdc148	3.22183	2.80813	3.36351	0.721632	0.278368	-0.114673	-0.0388748	0.14248	0.586901	0.978022	0.375199
ENSMUSG00000026991	Pkp4	3.22068	2.56098	3.30666	0.820393	0.179607	0.174869	0.0720885	-0.015545	0.165512	0.880627	0.967877
ENSMUSG00000035168	Tanc1	3.40593	2.98565	3.54579	0.724666	0.275334	-0.166608	0.338652	0.0106483	0.84555	0.75418	0.995403
ENSMUSG00000026988	Wdsub1	2.57489	1.87881	2.65456	0.832408	0.167592	0.0991166	-0.1571	-0.208884	0.661572	0.581322	0.0995325
ENSMUSG00000026987	Baz2b	3.36182	2.91476	3.49447	0.736802	0.263198	0.329012	0.264744	0.230225	5.69736e-07	0.000395667	0.000377826
ENSMUSG00000026977	43897	2.27668	1.44576	2.33647	0.871385	0.128615	0.204513	0.0667017	0.176498	0.2587	0.947014	0.313057
ENSMUSG00000060703	Cd302	2.43745	1.88281	2.54427	0.781957	0.218043	0.370876	0.170615	0.157352	0.0532681	0.766115	0.563931
ENSMUSG00000026980	Ly75	2.94948	2.4338	3.06509	0.766274	0.233726	-0.000434858	-0.146524	0.134442	0.999228	0.902575	0.755419
ENSMUSG00000054580	Pla2r1	3.00415	2.64845	3.16277	0.694031	0.305969	-0.616271	-0.511339	-0.463514	0.0806444	0.405308	0.191921
ENSMUSG00000026970	Rbms1	3.2418	2.86747	3.3948	0.70306	0.29694	0.279411	0.301296	0.224413	0.13817	0.1699	0.226879
ENSMUSG00000064289	Tank	2.48611	2.0811	2.63023	0.717599	0.282401	0.0198505	0.074797	0.120142	0.95071	0.886419	0.391746
ENSMUSG00000026914	Psmd14	2.49252	2.0026	2.61429	0.755484	0.244516	0.06737	0.0515501	0.107304	0.838737	0.968809	0.658345
ENSMUSG00000035033	Tbr1	1.74464	1.60152	1.97998	0.581653	0.418347	1.36793	0.224784	-0.42204	0.392304	0.988782	0.888449
ENSMUSG00000026904	Slc4a10	2.96742	2.38532	3.0684	0.792546	0.207454	0.209753	0.089278	0.196253	0.280583	0.915048	0.273738
ENSMUSG00000035000	Dpp4	2.69742	2.31469	2.84795	0.707086	0.292914	0.196206	-0.0260057	0.574813	0.864742	0.996209	0.325779
ENSMUSG00000026896	Ifih1	2.54788	2.17123	2.7002	0.704177	0.295823	0.0783591	-0.01987	-0.127789	0.916964	0.995492	0.841624
ENSMUSG00000026893	Gca	2.2219	1.71933	2.34061	0.760823	0.239177	0.299957	0.16448	0.1837	0.0664233	0.675884	0.322332
ENSMUSG00000059742	Kcnh7	3.17507	2.79384	3.32604	0.706369	0.293631	0.522299	0.463478	0.509992	6.83079e-09	1.43623e-06	3.32906e-10
ENSMUSG00000075324	Fign	2.86031	2.64078	3.0653	0.623747	0.376253	0.624699	0.715741	0.577353	6.26425e-06	2.97744e-07	4.27055e-06
ENSMUSG00000026888	Grb14	2.77847	2.40668	2.93223	0.701844	0.298156	0.0746282	0.28157	0.131747	0.779847	0.0571061	0.442503
ENSMUSG00000034903	Cobll1	2.96201	2.60249	3.11947	0.695894	0.304106	0.196523	0.204849	0.199606	0.494622	0.65961	0.426093
ENSMUSG00000061171	Slc38a11	2.43112	2.01716	2.57273	0.721756	0.278244	-0.0104079	0.0245936	-0.38716	0.988562	0.994531	0.120271
ENSMUSG00000057182	Scn3a	2.79232	1.9668	2.85281	0.869985	0.130015	-0.0670182	-0.204788	-0.150938	0.71801	0.0670543	0.131893
ENSMUSG00000075318	Scn2a	2.85962	1.90298	2.90514	0.900495	0.0995048	0.0334788	0.0229526	-0.0146785	0.913204	0.988022	0.972004
ENSMUSG00000044647	Csrnp3	3.07405	2.31209	3.14335	0.852517	0.147483	0.187882	-0.0279851	0.0478138	0.368992	0.990522	0.90973
ENSMUSG00000026994	Galnt3	2.52393	2.1438	2.67522	0.705848	0.294152	-0.044486	-0.119499	-0.402461	0.958776	0.961583	0.201001
ENSMUSG00000034848	Ttc21b	2.73128	1.94201	2.79666	0.86025	0.13975	0.0396916	-0.164548	-0.0918556	0.884044	0.386681	0.588812
ENSMUSG00000064329	Scn1a	2.9013	2.20523	2.98097	0.832403	0.167597	0.34377	0.208223	0.133078	0.0543442	0.553463	0.631521
ENSMUSG00000075316	Scn9a	2.79807	2.09419	2.87644	0.834898	0.165102	-0.311191	-0.213862	-0.13799	0.00874911	0.227601	0.393732
ENSMUSG00000034810	Scn7a	2.62804	2.06412	2.73285	0.785576	0.214424	-0.783115	0.0746543	-0.212465	0.029615	0.986465	0.76267
ENSMUSG00000034780	B3galt1	3.35941	3.01392	3.52118	0.689013	0.310987	0.597918	0.342505	0.306082	4.76584e-14	0.000356472	0.000186027
ENSMUSG00000027030	Stk39	3.40016	2.98011	3.54008	0.724558	0.275442	0.220866	0.115098	0.0906083	0.0602293	0.690027	0.605248
ENSMUSG00000027035	Cers6	3.22347	2.83755	3.37306	0.708602	0.291398	0.385761	0.0760373	0.227792	0.00294018	0.926979	0.113345
ENSMUSG00000034738	Nostrin	2.62773	2.24301	2.77768	0.708031	0.291969	-0.288868	-0.394658	-0.585975	0.494534	0.461797	0.0185372
ENSMUSG00000027070	Lrp2	3.1409	2.67223	3.26797	0.746334	0.253666	-0.461552	-0.326212	-0.428687	0.0517053	0.409656	0.0427105
ENSMUSG00000063145	Bbs5	2.24948	1.14644	2.28245	0.926888	0.0731115	0.0573889	-0.107758	-0.109035	0.849498	0.81524	0.579073
ENSMUSG00000075307	Klhl41	2.17022	1.32366	2.22803	0.875366	0.124634	-0.306797	0.236487	-0.307916	0.599134	0.894487	0.559416
ENSMUSG00000027086	Fastkd1	2.43342	1.13322	2.45465	0.952294	0.047706	0.0690922	-0.264449	-0.28215	0.742271	0.0215568	0.00101828
ENSMUSG00000042133	Ppig	2.04305	0.915927	2.0743	0.930558	0.0694421	0.133599	-0.0216445	0.0568403	0.196806	0.983276	0.715474
ENSMUSG00000070883	Ccdc173	2.33207	1.45362	2.38603	0.883161	0.116839	-0.273954	-0.0122731	0.00567863	0.2096	0.995492	0.994854
ENSMUSG00000027088	Phospho2	1.8221	0.745075	1.85703	0.922724	0.0772759	0.000909705	-0.0581527	-0.0752349	0.998093	0.950882	0.767518
ENSMUSG00000042155	Klhl23	2.09533	1.2887	2.15832	0.864986	0.135014	0.0758214	0.0189784	0.0204859	0.758797	0.991119	0.960114
ENSMUSG00000068882	Ssb	1.51121	0.252853	1.53453	0.947722	0.052278	0.0293913	-0.0627592	0.0223285	0.917469	0.91322	0.946776
ENSMUSG00000051730	Mettl5	1.80996	0.863917	1.85655	0.898289	0.101711	0.0441583	-0.0602022	-0.143968	0.927669	0.973038	0.59249
ENSMUSG00000044308	Ubr3	2.79826	1.82924	2.84257	0.903022	0.0969781	0.117508	0.00728389	-0.0281409	0.42721	0.995492	0.925453
ENSMUSG00000042064	Myo3b	3.45422	3.05649	3.6004	0.714188	0.285812	-0.76117	-0.651298	-0.719037	1.16465e-05	0.00592061	3.98399e-06
ENSMUSG00000075302	Erich2	2.25237	1.7545	2.37221	0.758849	0.241151	-0.18443	-0.226581	0.0206978	0.728942	0.812342	0.984413
ENSMUSG00000070880	Gad1	2.5374	1.9346	2.63416	0.800272	0.199728	0.136635	-0.355221	-0.15334	0.834008	0.535667	0.797419
ENSMUSG00000014959	Gorasp2	2.62657	1.78993	2.68563	0.872854	0.127146	-0.0276119	0.00685686	0.00256588	0.884395	0.995048	0.994335
ENSMUSG00000041997	Tlk1	2.73539	2.32395	2.8777	0.720584	0.279416	0.184412	0.0815248	0.164839	0.0122398	0.676052	0.014087
ENSMUSG00000041975	Mettl8	2.88949	2.57743	3.06194	0.672287	0.327713	0.0921639	0.0460936	0.0719854	0.728942	0.974535	0.795269
ENSMUSG00000041966	Dcaf17	2.36773	1.79204	2.47004	0.790107	0.209893	0.123434	-0.0462682	0.0106003	0.523204	0.966708	0.981925
ENSMUSG00000027015	Cybrd1	2.3738	1.98914	2.52377	0.708007	0.291993	-0.29126	0.0436324	-0.180253	0.263468	0.986729	0.557254
ENSMUSG00000027012	Dync1i2	2.41374	1.66811	2.48548	0.847726	0.152274	-0.0178274	0.0624664	0.0537038	0.937106	0.836192	0.707589
ENSMUSG00000027010	Slc25a12	2.91843	2.08221	2.97755	0.872748	0.127252	0.130037	0.0263359	0.0486876	0.347237	0.982863	0.832338
ENSMUSG00000027018	Hat1	2.42459	1.9464	2.54926	0.750459	0.249541	-0.0352998	0.0599573	0.131319	0.940531	0.968809	0.61198
ENSMUSG00000041921	Metap1d	2.81451	2.43834	2.96697	0.703949	0.296051	0.272161	0.0541608	0.185564	0.0223918	0.950882	0.13671
ENSMUSG00000041911	Dlx1	1.14223	0.681241	1.27126	0.742972	0.257028	0.31707	-0.125887	0.00844075	0.546203	0.962065	0.99592
ENSMUSG00000023391	Dlx2	1.06948	0.658965	1.21205	0.72016	0.27984	0.188332	-0.016853	0.27135	0.798742	0.996716	0.627457
ENSMUSG00000027111	Itga6	3.01186	2.66501	3.17321	0.689689	0.310311	-0.0191485	-0.0952019	-0.115088	0.965021	0.876469	0.591762
ENSMUSG00000006494	Pdk1	2.47064	1.98489	2.59344	0.753707	0.246293	0.205271	0.115549	0.00891178	0.123069	0.726643	0.984413
ENSMUSG00000049044	Rapgef4	3.37184	2.86232	3.4889	0.763726	0.236274	0.134586	-0.0578516	-0.178826	0.448934	0.94276	0.170646
ENSMUSG00000004085	Map3k20	3.17149	2.78859	3.32197	0.707167	0.292833	0.363046	0.229745	-0.011145	0.00933509	0.332488	0.984413
ENSMUSG00000055612	Cdca7	2.13016	1.61982	2.24703	0.764063	0.235937	0.0667022	0.3097	0.0127517	0.954139	0.823707	0.994335
ENSMUSG00000027109	Sp3	2.31679	1.4764	2.37537	0.87381	0.12619	0.122958	0.0237849	0.0541628	0.536427	0.990337	0.857025
ENSMUSG00000027108	Ola1	2.83317	2.45153	2.98401	0.706565	0.293435	0.154157	-0.0199408	0.0289745	0.434659	0.992357	0.946253
ENSMUSG00000068859	Sp9	1.66759	1.08279	1.76801	0.793568	0.206432	0.643868	-0.269741	-0.29522	0.641892	0.971792	0.888561
ENSMUSG00000041777	Cir1	2.21275	1.57864	2.30343	0.811546	0.188454	0.231496	0.253897	0.120673	0.208657	0.282463	0.61198
ENSMUSG00000008226	Scrn3	2.24126	1.5311	2.3186	0.836883	0.163117	0.246331	0.101309	-0.0502792	0.058751	0.818934	0.867311
ENSMUSG00000041762	Gpr155	2.57185	1.98263	2.67136	0.795228	0.204772	0.232214	-0.058775	-0.0262479	0.122044	0.950882	0.950192
ENSMUSG00000075284	Wipf1	2.97747	2.52634	3.10905	0.738611	0.261389	0.086559	0.0275241	-0.0648456	0.874251	0.994032	0.920723
ENSMUSG00000027107	Chrna1	2.21423	1.55388	2.3001	0.820614	0.179386	-0.086756	-0.434082	-0.164933	0.950091	0.766271	0.893759
ENSMUSG00000056486	Chn1	2.9106	2.38459	3.02382	0.770508	0.229492	0.00967737	0.0726224	0.171067	0.977951	0.871603	0.103383
ENSMUSG00000027104	Atf2	2.39016	1.58647	2.45355	0.864191	0.135809	0.052315	0.036136	0.0527205	0.799563	0.965411	0.790178
ENSMUSG00000018770	Atp5g3	0.97174	-0.39794	0.989895	0.959058	0.0409417	0.0339373	-0.0231966	-0.044682	0.865959	0.981468	0.798352
ENSMUSG00000009207	Lnpk	2.23931	1.79858	2.37364	0.733962	0.266038	0.0404832	0.105899	0.138032	0.931428	0.894606	0.597758
ENSMUSG00000027099	Mtx2	2.20539	1.69601	2.32249	0.76367	0.23633	0.111183	-0.00479917	-0.049531	0.685424	0.997428	0.901777
ENSMUSG00000059005	Hnrnpa3	1.44584	-0.552842	1.45017	0.990069	0.00993084	0.375067	0.0870957	0.0731481	1.99418e-06	0.766271	0.645651
ENSMUSG00000015839	Nfe2l2	2.39218	1.98543	2.53581	0.718408	0.281592	0.194067	0.0938707	0.0300952	0.690282	0.968706	0.974703
ENSMUSG00000042410	Agps	2.68063	2.12879	2.78806	0.780859	0.219141	-0.11722	0.0310175	0.0217578	0.453543	0.979008	0.94869
ENSMUSG00000075273	Ttc30b	1.26304	-0.187087	1.27818	0.965744	0.0342556	0.0243171	-0.00494918	0.0236402	0.965021	0.997428	0.970025
ENSMUSG00000075271	Ttc30a1	1.34321	-0.200659	1.35545	0.97221	0.02779	-0.0850834	-0.0101698	-0.12567	0.881916	0.99738	0.773643
ENSMUSG00000075270	Pde11a	3.41869	2.93843	3.54284	0.751349	0.248651	-0.0374348	-0.750995	-0.859868	0.966326	0.00930023	0.000104353
ENSMUSG00000042369	Rbm45	2.15066	0.930949	2.17609	0.943133	0.0568667	0.13922	-0.084243	-0.103452	0.281626	0.815898	0.446598
ENSMUSG00000042359	Osbpl6	3.19117	2.54388	3.2794	0.816142	0.183858	0.179225	0.0194719	0.0586684	0.000392652	0.974279	0.4579
ENSMUSG00000002731	Prkra	2.17479	1.40002	2.24222	0.856186	0.143814	-0.051428	-0.203257	-0.286061	0.896642	0.512215	0.0520454
ENSMUSG00000002732	Fkbp7	1.83721	1.15806	1.91976	0.826898	0.173102	0.0511087	-0.238211	0.163236	0.965021	0.899489	0.851303
ENSMUSG00000002733	Plekha3	2.32212	1.35507	2.36661	0.902623	0.0973775	0.129122	0.0420451	0.0244745	0.438404	0.96853	0.946238
ENSMUSG00000051747	Ttn	3.51915	2.63553	3.57251	0.884383	0.115617	-0.441985	0.00824768	-0.219975	0.0953906	0.997428	0.535249
ENSMUSG00000044033	Ccdc141	3.02186	2.67718	3.18388	0.688616	0.311384	0.0714904	0.0923656	0.0831987	0.758797	0.823485	0.670688
ENSMUSG00000042272	Sestd1	2.82275	2.21733	2.91899	0.801238	0.198762	0.184058	0.129751	0.118273	0.0898163	0.50341	0.332509
ENSMUSG00000027016	Zfp385b	3.48561	3.042	3.61917	0.735253	0.264747	0.959761	-0.247233	0.0511821	0.000352191	0.81524	0.960769
ENSMUSG00000027014	Cwc22	2.66831	1.81238	2.72496	0.877702	0.122298	0.322017	0.0120445	0.0152844	0.00161411	0.994531	0.970025
ENSMUSG00000027011	Ube2e3	2.26352	1.9553	2.43723	0.670333	0.329667	0.251167	0.293283	0.33693	0.0135517	0.00438889	2.15582e-05
ENSMUSG00000027009	Itga4	2.54921	2.24573	2.72448	0.667914	0.332086	0.308585	0.305551	0.260911	0.0783194	0.159196	0.109583
ENSMUSG00000075256	Cerkl	2.8166	2.52821	2.99694	0.660168	0.339832	0.605032	1.19015	0.64003	0.201633	0.00209178	0.0727641
ENSMUSG00000034701	Neurod1	1.05519	0.948413	1.3061	0.561156	0.438844	0.545329	0.933342	0.421183	0.0686516	0.0010624	0.1604
ENSMUSG00000027007	Itprid2	2.37475	2.01376	2.53176	0.696608	0.303392	0.0266081	0.0954088	0.13121	0.956231	0.917518	0.614102
ENSMUSG00000059173	Pde1a	3.1219	2.71155	3.26452	0.720081	0.279919	0.326604	-0.22881	0.0122568	0.179151	0.628357	0.988489
ENSMUSG00000027006	Dnajc10	2.39896	1.34967	2.4361	0.918047	0.0819534	-0.139947	-0.0746665	-0.0999281	0.504902	0.924944	0.665612
ENSMUSG00000027004	Frzb	2.37837	2.0667	2.55094	0.67209	0.32791	-0.026543	-0.157789	-0.138902	0.984994	0.960885	0.894369
ENSMUSG00000027002	Nckap1	2.68031	1.7834	2.73216	0.887476	0.112524	0.0754642	0.00250388	-0.0302523	0.559832	0.997428	0.883327
ENSMUSG00000027001	Dusp19	2.00421	1.19479	2.06683	0.865735	0.134265	0.159189	0.124097	-0.08625	0.37261	0.746433	0.703584
ENSMUSG00000026999	Nup35	2.37112	1.66096	2.44846	0.836882	0.163118	0.22517	-0.0791666	0.364597	0.322568	0.950882	0.0140142
ENSMUSG00000070866	Zfp804a	2.74419	2.49949	2.93988	0.637245	0.362755	0.143721	-0.0916691	0.0838287	0.744008	0.957753	0.883599
ENSMUSG00000027091	Zc3h15	1.97016	1.16495	2.03334	0.864605	0.135395	0.00952789	-0.0809293	-0.0556233	0.97166	0.740703	0.713727
ENSMUSG00000027087	Itgav	2.79167	2.41135	2.94291	0.705936	0.294064	0.0128157	0.0665862	0.0579642	0.981102	0.957753	0.893498
ENSMUSG00000048388	Fam171b	2.61691	1.88649	2.69101	0.84315	0.15685	0.104517	0.00741805	0.0365138	0.503451	0.995492	0.893227
ENSMUSG00000059588	Calcrl	2.59589	2.22425	2.74969	0.701768	0.298232	-0.348144	0.0970438	-0.131364	0.0848472	0.93475	0.683286
ENSMUSG00000027082	Tfpi	2.47148	1.87181	2.56886	0.799118	0.200882	0.187312	0.153019	0.492064	0.875203	0.976446	0.463098
ENSMUSG00000034101	Ctnnd1	2.46392	1.70079	2.53305	0.852856	0.147144	-0.0903776	-0.0489966	-0.0953736	0.781579	0.976542	0.746377
ENSMUSG00000076437	Selenoh	0.544068	0.184691	0.701568	0.695825	0.304175	0.0924769	0.0640525	-0.139113	0.805469	0.96853	0.599201
ENSMUSG00000050043	Tmx2	1.76038	0.187521	1.77184	0.973958	0.0260421	0.178917	-0.0760811	-0.125515	0.293656	0.919022	0.504665
ENSMUSG00000027080	Med19	1.57223	0.444045	1.60342	0.930717	0.0692835	0.0133038	0.00355973	-0.00227069	0.967935	0.997428	0.996689
ENSMUSG00000034075	Zdhhc5	2.16093	1.13956	2.20043	0.913076	0.0869236	-0.0600368	0.0031615	-0.0589831	0.767122	0.997428	0.75957
ENSMUSG00000027079	Clp1	1.55745	0.285557	1.58007	0.949244	0.0507561	-0.0327775	-0.18823	0.0267112	0.947316	0.683651	0.964146
ENSMUSG00000034059	Ypel4	1.21139	0.383815	1.27161	0.870519	0.129481	-0.178576	-0.143687	-0.0643047	0.583679	0.856084	0.904684
ENSMUSG00000097187	Gm19426	0.44248	-0.259637	0.521138	0.834337	0.165663	-1.04214	-0.162944	-0.570641	0.00216456	0.951052	0.134462
ENSMUSG00000023224	Serping1	1.85095	1.33786	1.96717	0.765207	0.234793	-0.182327	0.394337	0.188335	0.933407	0.937604	0.937911
ENSMUSG00000027078	Ube2l6	2.05484	1.25575	2.11886	0.862945	0.137055	-0.418172	-0.194214	-0.577239	0.397413	0.927046	0.10328
ENSMUSG00000027076	Timm10	1.37876	0.064458	1.39933	0.953748	0.046252	-0.123434	-0.0850193	0.0394769	0.744008	0.950882	0.947146
ENSMUSG00000027074	Slc43a3	2.29607	1.78519	2.41281	0.764292	0.235708	-0.0364442	-0.0394789	0.316614	0.979169	0.994531	0.630328
ENSMUSG00000027071	P2rx3	2.37808	1.99502	2.52851	0.707242	0.292758	-0.113078	-0.0233094	-0.613707	0.884358	0.995492	0.029162
ENSMUSG00000027067	Ssrp1	2.11511	0.546543	2.12668	0.973706	0.0262942	0.0700462	-0.0811982	-0.0051619	0.473146	0.566139	0.984309
ENSMUSG00000033955	Tnks1bp1	2.47619	1.46746	2.5168	0.910739	0.0892607	-0.159335	-0.148417	-0.153388	0.800108	0.93475	0.805202
ENSMUSG00000044338	Aplnr	1.66281	1.05115	1.75781	0.803511	0.196489	-0.782211	-0.00565061	-0.520712	0.157249	0.998754	0.466202
ENSMUSG00000075224	Lrrc55	2.21276	1.80509	2.35613	0.718835	0.281165	-0.667651	-0.208177	-0.269976	2.53304e-06	0.571066	0.132746
ENSMUSG00000075217	4833423E24Rik	2.07476	1.74476	2.24141	0.681322	0.318678	-0.302883	0.582907	-0.0986624	0.631611	0.372889	0.929562
ENSMUSG00000025314	Ptprj	3.06796	2.62414	3.20147	0.735351	0.264649	0.0208256	0.0337741	0.0324058	0.916964	0.949921	0.853622
ENSMUSG00000051329	Nup160	2.61059	1.61826	2.65268	0.90762	0.0923796	0.0863191	-0.0284345	0.0213807	0.67652	0.98377	0.95333
ENSMUSG00000008200	Fnbp4	2.3665	1.3019	2.4024	0.920659	0.0793412	0.0729954	0.0126647	0.0120116	0.6003	0.992357	0.967505
ENSMUSG00000040812	Agbl2	2.64875	2.05725	2.74779	0.796082	0.203918	-0.1819	-0.210267	-0.0710714	0.742396	0.863966	0.931035
ENSMUSG00000027282	Mtch2	2.0434	0.993877	2.08052	0.918086	0.0819141	-0.0477903	-0.0582521	-0.122689	0.837121	0.920449	0.318979
ENSMUSG00000040794	C1qtnf4	1.46	0.928396	1.57194	0.772776	0.227224	-0.364372	-0.093756	-0.195877	0.271133	0.968638	0.658063
ENSMUSG00000005510	Ndufs3	1.76585	0.599883	1.79452	0.936121	0.0638793	0.10581	0.00164389	-0.0150101	0.570825	0.998754	0.970927
ENSMUSG00000005505	Kbtbd4	1.74706	0.274158	1.76144	0.967437	0.0325626	0.0310057	0.0721162	-0.00837473	0.945336	0.950072	0.989826
ENSMUSG00000005506	Celf1	2.48419	1.78902	2.564	0.832114	0.167886	-0.0658918	-0.0782163	0.0182631	0.686198	0.770405	0.9477
ENSMUSG00000002102	Psmc3	2.11384	0.599883	2.12694	0.970287	0.0297126	-0.0617013	-0.126036	-0.153495	0.783721	0.596036	0.189692
ENSMUSG00000002105	Slc39a13	1.91834	0.752048	1.94699	0.936165	0.0638346	-0.135275	-0.01614	-0.0581751	0.66122	0.995048	0.901662
ENSMUSG00000002111	Spi1	2.50258	1.96464	2.61309	0.77533	0.22467	-0.0566419	0.171538	-0.371977	0.959886	0.949695	0.460312
ENSMUSG00000040687	Madd	2.64725	1.54998	2.68064	0.925982	0.0740184	-0.0936718	-0.131586	-0.153259	0.720067	0.73124	0.378834
ENSMUSG00000002108	Nr1h3	2.15022	1.28103	2.20527	0.880941	0.119059	-0.216891	-0.0740852	-0.317219	0.776771	0.989721	0.567545
ENSMUSG00000002103	Acp2	1.8224	0.717671	1.85525	0.927151	0.0728491	-0.0246996	-0.0856604	-0.0368348	0.90397	0.66172	0.836009
ENSMUSG00000002109	Ddb2	2.092	1.5042	2.1918	0.794695	0.205305	0.0420532	-0.127879	-0.167299	0.940335	0.894088	0.580033
ENSMUSG00000027257	Pacsin3	2.01822	1.22814	2.08348	0.860473	0.139527	-0.152273	0.0909832	-0.143034	0.66122	0.948494	0.662112
ENSMUSG00000027255	Arfgap2	1.99948	0.654177	2.01866	0.956797	0.0432034	0.0170828	0.0677513	0.00400905	0.948296	0.865405	0.992661
ENSMUSG00000040591	1110051M20Rik	3.0021	2.58633	3.14321	0.722592	0.277408	-0.00391572	0.0570306	0.143557	0.988564	0.907622	0.143313
ENSMUSG00000027253	Lrp4	2.77971	2.25732	2.89376	0.769031	0.230969	-0.0845805	-0.0518707	-0.18906	0.865755	0.982953	0.535191
ENSMUSG00000040549	Ckap5	2.58916	1.54827	2.62699	0.916579	0.0834209	-0.0765889	0.00909664	-0.0358093	0.394618	0.992803	0.783739
ENSMUSG00000075040	Zfp408	1.97695	0.350248	1.98709	0.976924	0.0230761	0.185108	-0.129714	-0.0158099	0.502098	0.867393	0.9815
ENSMUSG00000027247	Arhgap1	2.28363	1.10958	2.31179	0.937224	0.0627759	-0.149865	-0.193919	-0.0725964	0.39046	0.331042	0.76912
ENSMUSG00000027244	Atg13	2.40992	1.44592	2.45471	0.902004	0.0979959	0.0805725	-0.0158682	-0.0236729	0.381299	0.985596	0.893498
ENSMUSG00000027243	Harbi1	1.84183	0.866287	1.8855	0.904328	0.095672	-0.145509	-0.330352	-0.249988	0.547513	0.0891324	0.0983745
ENSMUSG00000040506	Ambra1	2.94313	2.44333	3.06251	0.759665	0.240335	-0.0595165	-0.0615367	-0.0214678	0.859894	0.950882	0.965033
ENSMUSG00000040495	Chrm4	1.59017	0.578639	1.63053	0.911262	0.088738	-0.637025	-1.71928	-0.412191	0.625768	0.0362325	0.79196
ENSMUSG00000027239	Mdk	1.53983	0.79379	1.61151	0.847847	0.152153	-0.121116	-0.225103	-0.32229	0.665066	0.440349	0.0190005
ENSMUSG00000040479	Dgkz	2.66306	2.1543	2.7803	0.763408	0.236592	0.128603	-0.0192097	-0.064054	0.884358	0.996368	0.956645
ENSMUSG00000095332	Gm9821	1.43807	0.945469	1.55919	0.756623	0.243377	0.171157	-0.0299523	-0.114651	0.86559	0.995492	0.925959
ENSMUSG00000027230	Creb3l1	2.52404	2.13405	2.67245	0.710535	0.289465	-0.474255	-0.188209	-0.111204	0.767192	0.98505	0.968859
ENSMUSG00000058318	Phf21a	3.20354	2.75526	3.33587	0.737342	0.262658	-0.0232819	0.0264389	0.0805756	0.93854	0.983879	0.65571
ENSMUSG00000040434	Large2	2.1444	1.25042	2.19658	0.886801	0.113199	-0.0747899	-0.0630408	-0.194912	0.940531	0.991021	0.799449
ENSMUSG00000027222	Pex16	1.83598	0.652246	1.86353	0.938523	0.0614774	0.000708912	-0.029195	-0.0487884	0.998615	0.991021	0.922996
ENSMUSG00000044916	1700029I15Rik	1.52075	0.064458	1.53567	0.96621	0.0337897	0.10593	-0.125743	0.0087821	0.905164	0.96853	0.99592
ENSMUSG00000027223	Mapk8ip1	2.18789	1.05805	2.21896	0.930962	0.0690384	-0.215757	-0.0271044	-0.180696	0.633194	0.994531	0.689656
ENSMUSG00000068742	Cry2	2.41963	1.49262	2.46818	0.894212	0.105788	0.00580917	0.0509883	0.0909825	0.985924	0.926418	0.488157
ENSMUSG00000049922	Slc35c1	1.78529	0.623249	1.81421	0.935578	0.0644221	-0.269781	0.0870587	-0.0781763	0.231582	0.946569	0.861711
ENSMUSG00000027221	Chst1	2.1624	1.38256	2.22911	0.857619	0.142381	-0.230557	-0.00858269	0.0185419	0.518902	0.997428	0.983826
ENSMUSG00000027220	Syt13	2.48534	1.70774	2.55236	0.856987	0.143013	-0.116004	0.0995898	0.0465475	0.483281	0.762001	0.860565
ENSMUSG00000075028	Prdm11	2.95616	2.3517	3.05259	0.800884	0.199116	0.128412	0.113635	0.13471	0.71908	0.90253	0.669399
ENSMUSG00000068735	Trp53i11	2.18061	1.76701	2.32232	0.72159	0.27841	0.168186	0.463878	0.58246	0.743651	0.177962	0.00873471
ENSMUSG00000027217	Tspan18	3.07739	2.76827	3.2508	0.670793	0.329207	0.238123	0.586126	0.394658	0.416701	0.00289954	0.0384449
ENSMUSG00000027215	Cd82	2.60042	2.40826	2.81591	0.608849	0.391151	-0.0605273	0.289436	0.0649587	0.890539	0.276948	0.887458
ENSMUSG00000040310	Alx4	2.53446	2.2882	2.72959	0.638075	0.361925	-0.0394985	-0.276802	0.461295	0.976182	0.887727	0.389523
ENSMUSG00000027198	Ext2	3.16632	2.55787	3.26196	0.802344	0.197656	-0.121341	0.0156905	-0.088328	0.162361	0.986729	0.336624
ENSMUSG00000040272	Accs	2.16475	1.48302	2.24686	0.827749	0.172251	-0.0689606	-0.101978	-0.212033	0.860017	0.904227	0.251711
ENSMUSG00000087006	Gm13889	-0.437707	-0.537602	-0.183759	0.557252	0.442748	-0.697737	-0.365097	-0.493989	0.00281351	0.414891	0.0387478
ENSMUSG00000040174	Alkbh3	2.34765	1.53314	2.40959	0.867092	0.132908	0.0182813	-0.302037	-0.0133135	0.971473	0.166233	0.983429
ENSMUSG00000027195	Hsd17b12	2.76032	2.27582	2.88342	0.753172	0.246828	0.0127392	0.0839294	0.0169559	0.980671	0.926807	0.976144
ENSMUSG00000027194	Ttc17	2.93614	2.02853	2.9868	0.889913	0.110087	-0.00842841	-0.0395304	-0.0303459	0.978064	0.952842	0.902714
ENSMUSG00000027193	Api5	2.17342	1.14613	2.2124	0.914153	0.0858474	0.0667432	0.0949882	0.00629786	0.714141	0.715305	0.98652
ENSMUSG00000050587	Lrrc4c	3.56301	3.21748	3.72477	0.689036	0.310964	0.334739	0.204626	0.185124	0.000858686	0.170009	0.102064
ENSMUSG00000075014	Gm10800	1.27138	-1.09691	1.27323	0.995736	0.00426439	0.455141	-0.655215	-0.470831	0.67617	0.638529	0.61926
ENSMUSG00000027165	B230118H07Rik	2.74067	2.33391	2.8843	0.718412	0.281588	0.00276436	0.0903006	-0.00603642	0.995508	0.894487	0.992688
ENSMUSG00000027164	Traf6	2.32265	1.76916	2.42972	0.781508	0.218492	-0.0547334	-0.0177363	0.03855	0.883245	0.994342	0.932134
ENSMUSG00000032841	Prr5l	3.10152	2.81675	3.2831	0.658294	0.341706	0.0464742	0.213533	-0.264643	0.940268	0.730192	0.320691
ENSMUSG00000027163	Commd9	2.18936	1.4853	2.2677	0.834957	0.165043	0.154911	0.183039	0.0101459	0.504146	0.584658	0.985923
ENSMUSG00000048058	Ldlrad3	3.35699	3.10545	3.55021	0.640878	0.359122	0.165711	0.241268	0.209957	0.534166	0.427902	0.302982
ENSMUSG00000027189	Trim44	2.56568	2.05011	2.68132	0.766231	0.233769	0.122336	0.0876419	0.119855	0.0511189	0.394982	0.028612
ENSMUSG00000075012	Fjx1	0.708846	0.444045	0.897352	0.647878	0.352122	-0.395464	0.00126301	-0.177544	0.133196	0.999094	0.642257
ENSMUSG00000027188	Pamr1	2.70869	2.39559	2.88079	0.672814	0.327186	-0.191106	0.461254	0.32166	0.722449	0.280472	0.358913
ENSMUSG00000005089	Slc1a2	2.90654	2.64186	3.09509	0.647814	0.352186	-0.0999189	0.0453809	0.047947	0.447302	0.93475	0.799223
ENSMUSG00000005087	Cd44	2.70161	2.38831	2.87365	0.672914	0.327086	-0.811864	0.54821	0.0974523	0.215567	0.696927	0.956645
ENSMUSG00000010914	Pdhx	2.5119	1.99739	2.62779	0.765793	0.234207	0.188382	0.104911	0.0793901	0.245246	0.819076	0.747989
ENSMUSG00000010911	Apip	2.20166	1.54531	2.28824	0.819254	0.180746	0.0553925	-0.206118	-0.0259956	0.880685	0.50742	0.956645
ENSMUSG00000027187	Cat	2.55421	1.77386	2.62084	0.857762	0.142238	0.0547796	0.132882	-0.0137127	0.828539	0.59021	0.97292
ENSMUSG00000032724	Abtb2	3.01894	2.89772	3.26357	0.569331	0.430669	0.0648537	0.19163	0.102799	0.904029	0.758819	0.821796
ENSMUSG00000027185	Nat10	2.59262	1.85034	2.66487	0.846726	0.153274	0.0064694	-0.0706563	-0.0115598	0.98626	0.887727	0.976144
ENSMUSG00000027184	Caprin1	2.07109	0.959518	2.10344	0.928208	0.0717916	-0.00421367	0.0298001	0.0236446	0.986105	0.951018	0.897861
ENSMUSG00000032698	Lmo2	2.30606	2.02115	2.48759	0.658369	0.341631	-0.158628	-0.0149464	-0.183307	0.619309	0.995318	0.471723
ENSMUSG00000046085	4931422A03Rik	2.63856	2.24155	2.78496	0.713852	0.286148	-0.0457016	0.108478	-0.259285	0.95302	0.960885	0.471178
ENSMUSG00000027180	Fbxo3	2.28208	1.29491	2.32465	0.90662	0.0933801	0.122968	0.002568	-0.0173673	0.420039	0.998086	0.962149
ENSMUSG00000068686	Cd59b	1.99432	1.97396	2.28529	0.511717	0.488283	-0.107708	-0.681439	-0.4003	0.914846	0.256618	0.378831
ENSMUSG00000032679	Cd59a	2.07564	1.66351	2.21776	0.720905	0.279095	0.540515	-0.0112231	-0.0204955	0.0581641	0.997428	0.984413
ENSMUSG00000068373	D430041D05Rik	3.32263	2.82878	3.44345	0.757151	0.242849	0.195855	0.224548	0.310164	0.229691	0.232154	0.00592209
ENSMUSG00000027177	Hipk3	2.52784	1.84491	2.60973	0.828138	0.171862	0.00313576	0.0261456	0.0289935	0.990916	0.981416	0.91238
ENSMUSG00000027176	Cstf3	2.49151	1.81298	2.57416	0.826693	0.173307	0.0884223	-0.0978188	0.0489726	0.709325	0.833345	0.876662
ENSMUSG00000027175	Tcp11l1	2.63117	1.85431	2.6983	0.856779	0.143221	-0.0141098	0.0609824	0.0512126	0.951187	0.843412	0.726298
ENSMUSG00000027173	Depdc7	2.24732	1.92371	2.41602	0.67812	0.32188	0.147515	0.187281	0.00292168	0.898434	0.960234	0.998583
ENSMUSG00000074994	Qser1	2.44571	1.80216	2.53463	0.814848	0.185152	-0.094473	0.145931	0.0171284	0.676536	0.593663	0.970025
ENSMUSG00000027171	Prrg4	2.10391	1.83008	2.28925	0.652607	0.347393	0.343055	0.0278777	0.0248607	0.45286	0.995048	0.983644
ENSMUSG00000045106	Ccdc73	2.80953	2.28825	2.92384	0.768578	0.231422	-0.0534668	0.00623043	0.0948287	0.862035	0.996716	0.656166
ENSMUSG00000027170	Eif3m	1.93646	0.914872	1.97594	0.913117	0.086883	0.0949041	0.004514	-0.118395	0.733399	0.997428	0.589183
ENSMUSG00000005973	Rcn1	2.05233	1.702	2.2126	0.691398	0.308602	-0.437278	-0.0363951	-0.0740709	7.89918e-05	0.981141	0.77304
ENSMUSG00000027168	Pax6	2.23826	1.75944	2.36277	0.750732	0.249268	0.270476	0.144185	-0.123934	0.764768	0.975174	0.922992
ENSMUSG00000027167	Elp4	2.93451	2.55831	3.08696	0.703962	0.296038	0.148403	0.155553	0.105046	0.515621	0.671494	0.667755
ENSMUSG00000042670	Immp1l	2.31813	1.83866	2.44248	0.751011	0.248989	0.238832	0.213003	0.0759872	0.404466	0.678851	0.88301
ENSMUSG00000027166	Dnajc24	2.12122	1.67136	2.25313	0.738045	0.261955	0.0791746	-0.0326543	0.0181279	0.812951	0.986506	0.973339
ENSMUSG00000016386	Mpped2	3.15662	2.8426	3.32843	0.67328	0.32672	0.180858	0.0477626	0.176717	0.669982	0.986729	0.65166
ENSMUSG00000027122	Arl14ep	2.01737	1.07298	2.06412	0.897938	0.102062	-0.0852274	-0.0173675	-0.0476194	0.763099	0.994032	0.899192
ENSMUSG00000042604	Kcna4	1.81235	1.2403	1.91543	0.788713	0.211287	-0.204947	0.0576183	-0.020563	0.301785	0.965651	0.970514
ENSMUSG00000057234	Mettl15	2.77154	2.38144	2.91992	0.710587	0.289413	0.10356	-0.0167346	-0.0145579	0.885548	0.996143	0.990066
ENSMUSG00000027115	Kif18a	2.39944	1.90445	2.51998	0.757637	0.242363	-0.00545304	-0.081366	-0.0620222	0.997	0.990502	0.96447
ENSMUSG00000048482	Bdnf	2.28082	2.00745	2.46633	0.652366	0.347634	-1.09587	-0.111248	-0.531137	1.75321e-06	0.960885	0.0435541
ENSMUSG00000027162	Lin7c	1.88482	0.635484	1.90862	0.946683	0.0533169	0.0759526	-0.014984	0.0594843	0.819816	0.994531	0.87487
ENSMUSG00000050199	Lgr4	2.81409	2.4643	2.97453	0.691137	0.308863	0.0527136	0.122749	0.138196	0.872794	0.766271	0.454651
ENSMUSG00000027160	Ccdc34	2.82898	2.34228	2.95154	0.75411	0.24589	0.0971671	-0.00791981	0.104168	0.776868	0.996894	0.729704
ENSMUSG00000041660	Bbox1	2.28099	1.91397	2.43618	0.699535	0.300465	0.664554	0.023647	-0.00696758	0.0893973	0.995492	0.997617
ENSMUSG00000074971	Fibin	0.94176	0.872156	1.20938	0.539981	0.460019	0.193215	0.454264	0.581885	0.906329	0.862612	0.528577
ENSMUSG00000074968	Ano3	2.92233	2.6322	3.10209	0.661063	0.338937	0.689265	-0.146135	0.440738	0.0827594	0.958441	0.318979
ENSMUSG00000050808	Muc15	1.80048	1.49318	1.97449	0.669866	0.330134	0.816715	-0.158452	0.385245	0.145303	0.971295	0.567545
ENSMUSG00000027134	Lpcat4	1.99795	0.790285	2.02407	0.941627	0.0583728	-0.0951973	-0.161103	-0.106826	0.837594	0.821053	0.80442
ENSMUSG00000027133	Nop10	0.0934217	-0.853872	0.139879	0.898551	0.101449	-0.184978	0.106201	0.00368835	0.526405	0.921435	0.997617
ENSMUSG00000027130	Slc12a6	2.68749	1.94871	2.76028	0.84568	0.15432	0.344751	-0.0141762	0.00827279	0.0226576	0.995048	0.98964
ENSMUSG00000027131	Emc4	1.39173	0.130334	1.41489	0.948067	0.0519331	-0.15402	-0.0768405	-0.0305961	0.379895	0.912675	0.936611
ENSMUSG00000027132	Katnbl1	2.12581	1.4853	2.21529	0.813791	0.186209	-0.0911704	-0.0359619	0.0711743	0.787393	0.986213	0.849793
ENSMUSG00000055943	Emc7	1.98075	0.955688	2.01993	0.913749	0.0862505	0.208145	0.0340013	-0.01721	0.0664233	0.975174	0.962502
ENSMUSG00000074939	Chrm5	1.54413	-0.443697	1.54857	0.98982	0.0101796	-0.550782	-0.223132	-0.284253	0.0755727	0.84118	0.477083
ENSMUSG00000003604	Aven	2.91828	2.47202	3.05114	0.736439	0.263561	0.42433	0.216017	0.321725	0.0688922	0.731326	0.167436
ENSMUSG00000057378	Ryr3	3.4267	3.077	3.58717	0.691091	0.308909	0.265657	0.305914	0.469244	0.0970845	0.069922	2.31408e-05
ENSMUSG00000044042	Fmn1	3.36055	3.01435	3.5221	0.689366	0.310634	-0.461174	0.263413	0.178219	0.0950166	0.67828	0.682281
ENSMUSG00000074934	Grem1	1.86258	1.47246	2.01096	0.710594	0.289406	0.609959	0.0214841	-0.145852	0.0808197	0.995492	0.837739
ENSMUSG00000023236	Scg5	2.6256	1.73957	2.67868	0.884949	0.115051	-0.392914	-0.0594298	-0.108844	0.133196	0.982832	0.832338
ENSMUSG00000041219	Arhgap11a	2.06024	1.29469	2.12901	0.853555	0.146445	-0.10261	0.0940011	0.0120836	0.897081	0.978596	0.99372
ENSMUSG00000068615	Gjd2	1.47734	0.540329	1.52485	0.896372	0.103628	0.214447	0.0258215	-0.316872	0.404411	0.992803	0.070194
ENSMUSG00000040383	Aqr	2.82384	1.78725	2.86203	0.915819	0.0841812	0.0954811	-0.0493965	-0.0445155	0.467162	0.924485	0.811545
ENSMUSG00000040321	Zfp770	1.61278	0.49276	1.64454	0.929494	0.0705056	-0.00647008	-0.0240485	-0.0300822	0.988073	0.990902	0.940693
ENSMUSG00000057147	Dph6	2.75467	2.32527	2.89204	0.728835	0.271165	-0.228737	-0.0198325	0.0381608	0.119385	0.992357	0.916395
ENSMUSG00000040282	BC052040	3.08688	2.70613	3.23799	0.706143	0.293857	-0.112847	0.119917	0.0803822	0.682785	0.836853	0.790755
ENSMUSG00000027210	Meis2	3.14714	2.86124	3.32833	0.658879	0.341121	0.913008	-0.655669	-0.431934	0.579585	0.883272	0.856636
ENSMUSG00000027351	Spred1	2.33945	1.7471	2.43832	0.796399	0.203601	0.103502	0.0836557	0.059178	0.43281	0.758819	0.724099
ENSMUSG00000027349	Fam98b	2.06679	1.24353	2.12757	0.869395	0.130605	-0.0871371	0.0351643	0.0790959	0.573262	0.96853	0.581782
ENSMUSG00000027347	Rasgrp1	2.63484	2.17386	2.76387	0.742968	0.257032	0.0739302	-0.431525	0.0760181	0.901241	0.152623	0.904684
ENSMUSG00000040152	Thbs1	2.27202	1.76388	2.38941	0.763151	0.236849	0.423154	0.441868	0.335972	0.561474	0.72237	0.656302
ENSMUSG00000027344	Fsip1	2.95515	2.63578	3.12521	0.675986	0.324014	-0.361765	0.0560451	0.187467	0.253089	0.986506	0.656166
ENSMUSG00000040133	Gpr176	2.7795	2.42869	2.93962	0.691636	0.308364	-0.050313	0.0983697	0.135501	0.894852	0.887727	0.535249
ENSMUSG00000005102	Eif2ak4	2.82621	2.15293	2.90978	0.824955	0.175045	0.0800961	0.0989722	0.090303	0.571186	0.628206	0.437777
ENSMUSG00000009549	Srp14	1.56943	0.252853	1.58989	0.953979	0.0460213	-0.159878	0.0115915	-0.110462	0.475605	0.995492	0.663571
ENSMUSG00000040093	Bmf	2.23235	1.80051	2.36906	0.729945	0.270055	0.360544	0.318607	-0.136374	0.203356	0.46023	0.761462
ENSMUSG00000040084	Bub1b	2.6328	2.15555	2.75771	0.750057	0.249943	2.42836	0.647778	-0.176588	0.0222169	0.894082	0.958687
ENSMUSG00000074923	Pak6	2.4895	2.03695	2.62071	0.739244	0.260756	-0.161418	0.143145	0.278601	0.778961	0.930612	0.461368
ENSMUSG00000078137	Ankrd63	1.70475	1.15229	1.81204	0.781101	0.218899	-0.358251	-1.90881	0.282344	0.881235	0.10446	0.918563
ENSMUSG00000040061	Plcb2	2.40293	1.99594	2.54649	0.718519	0.281481	0.0223621	0.096509	0.105552	0.984994	0.980995	0.907536
ENSMUSG00000074918	Inafm2	1.07882	0.945961	1.31848	0.575889	0.424111	0.00161891	0.116666	0.0295291	0.997803	0.894088	0.962655
ENSMUSG00000045838	Ccdc9b	1.94726	1.46909	2.07194	0.750455	0.249545	-0.186162	0.0370171	-0.187458	0.622232	0.991021	0.577599
ENSMUSG00000040035	Disp2	2.32608	1.30814	2.36587	0.912448	0.0875519	-0.0202524	0.157743	0.136215	0.95561	0.50973	0.391746
ENSMUSG00000027331	Knstrn	2.48656	1.87967	2.58251	0.801773	0.198227	-0.475604	0.260311	0.135535	0.523204	0.93312	0.922489
ENSMUSG00000027332	Ivd	2.31671	1.52466	2.3817	0.861019	0.138981	0.250823	0.0241393	-0.0283413	0.160713	0.991021	0.954813
ENSMUSG00000040007	Bahd1	2.39765	1.84936	2.50586	0.779456	0.220544	-0.167935	-0.0614008	-0.00967461	0.832484	0.990902	0.995742
ENSMUSG00000074916	Chst14	1.44107	0.846955	1.53958	0.797055	0.202945	0.0966834	-0.14606	-0.0116199	0.920413	0.95923	0.99444
ENSMUSG00000039983	Ccdc32	2.00013	1.1116	2.05292	0.885535	0.114465	-0.101373	0.0769155	-0.0890887	0.703486	0.927055	0.732234
ENSMUSG00000027324	Rpusd2	1.70346	0.549003	1.73288	0.934517	0.0654828	-0.0351872	0.176869	-0.162616	0.93337	0.636008	0.397955
ENSMUSG00000027323	Rad51	2.45778	1.5197	2.50518	0.896602	0.103398	-0.0702316	0.177945	-0.147494	0.914486	0.87756	0.732371
ENSMUSG00000070730	Rmdn3	2.29017	1.02243	2.313	0.948782	0.0512184	0.0174017	-0.062483	-0.113701	0.955034	0.915577	0.399331
ENSMUSG00000034278	Dnajc17	2.48956	1.75982	2.56376	0.842942	0.157058	-0.0198905	0.0731962	0.00785802	0.974991	0.969979	0.99372
ENSMUSG00000055926	Gm14137	1.46546	0.869818	1.56366	0.797624	0.202376	-0.463403	-0.151237	-0.0199925	0.14221	0.928299	0.985505
ENSMUSG00000068580	Zfyve19	1.82959	0.789581	1.8675	0.916424	0.0835764	-0.170781	-0.0883403	-0.0697488	0.249396	0.866255	0.768219
ENSMUSG00000027315	Spint1	2.11418	1.63508	2.23862	0.750851	0.249149	0.723108	-0.637516	-0.918994	0.285695	0.504413	0.0435759
ENSMUSG00000034226	Rhov	1.40175	-0.0177288	1.41797	0.963331	0.0366692	-0.278404	-0.0197383	-0.0444103	0.3392	0.995048	0.948931
ENSMUSG00000034216	Vps18	2.31133	0.736397	2.32274	0.974078	0.0259215	-0.0446753	-0.157492	-0.166425	0.873286	0.466524	0.184304
ENSMUSG00000027314	Dll4	1.95369	1.6756	2.13756	0.654828	0.345172	-0.0927854	-0.555476	-0.333761	0.931102	0.411491	0.562527
ENSMUSG00000027313	Chac1	1.44786	0.695482	1.51858	0.84972	0.15028	-0.0696811	-0.0839835	0.0620947	0.924593	0.976553	0.939548
ENSMUSG00000034154	Ino80	2.73985	2.10137	2.82971	0.81308	0.18692	0.0313597	-0.0181742	-0.0134739	0.866609	0.985685	0.958545
ENSMUSG00000048647	Exd1	2.35622	1.88947	2.48377	0.745495	0.254505	0.0465337	-0.104786	0.0590131	0.960944	0.97637	0.955846
ENSMUSG00000014077	Chp1	2.34734	1.70526	2.43654	0.814336	0.185664	0.131904	0.103954	0.0510765	0.495077	0.808523	0.87105
ENSMUSG00000072980	Oip5	1.6549	0.732394	1.70394	0.893228	0.106772	-0.0578104	-0.200316	0.0841837	0.970967	0.962527	0.962482
ENSMUSG00000027306	Nusap1	2.34089	1.56038	2.4075	0.857805	0.142195	-0.0258836	-0.10984	0.105963	0.966369	0.924843	0.793749
ENSMUSG00000027305	Ndufaf1	1.73316	0.691965	1.77096	0.916631	0.0833686	0.063608	-0.0815707	-0.0888877	0.807069	0.883272	0.649238
ENSMUSG00000027304	Rtf1	2.51146	1.64611	2.56697	0.880012	0.119988	0.0557864	0.078522	0.057875	0.781091	0.813836	0.753526
ENSMUSG00000027296	Itpka	2.08709	1.49734	2.18649	0.795424	0.204576	-0.318256	-1.08429	-0.116132	0.720639	0.0294183	0.932809
ENSMUSG00000027297	Ltk	1.8252	1.54777	2.0093	0.65448	0.34552	-1.004	-0.731558	-1.21211	0.00216606	0.108304	1.35561e-05
ENSMUSG00000034032	Rpap1	2.42826	1.41027	2.46804	0.912456	0.087544	-0.238772	-0.132004	-0.179008	0.598967	0.939228	0.713727
ENSMUSG00000027298	Tyro3	2.31215	1.74013	2.41523	0.788703	0.211297	-0.412613	-0.344967	-0.379548	0.148259	0.426083	0.145263
ENSMUSG00000033943	Mga	2.44205	1.49457	2.48849	0.898589	0.101411	0.0524339	-0.0249253	0.0110024	0.781579	0.981468	0.973339
ENSMUSG00000033902	Mapkbp1	2.63548	1.86267	2.70319	0.85563	0.14437	-0.27848	-0.134783	-0.0735203	0.280583	0.881787	0.892478
ENSMUSG00000098789	Jmjd7	1.76997	1.07882	1.85046	0.830817	0.169183	0.296284	-0.0908253	-0.486655	0.719437	0.986213	0.356952
ENSMUSG00000098488	Pla2g4b	2.21694	1.34361	2.2715	0.881941	0.118059	0.260192	-0.57975	-0.18865	0.812558	0.599107	0.881672
ENSMUSG00000027293	Ehd4	2.64933	2.34563	2.82454	0.668035	0.331965	-0.194321	0.310158	0.261049	0.197313	0.0226033	0.0185676
ENSMUSG00000050211	Pla2g4e	2.75515	2.16835	2.85516	0.794319	0.205681	-0.796434	-0.148599	-0.395638	0.0785946	0.970845	0.520897
ENSMUSG00000027291	Vps39	2.4781	1.62839	2.53552	0.876156	0.123844	0.113618	-0.0333506	-0.0604294	0.3216	0.963135	0.686748
ENSMUSG00000033808	Tmem87a	2.35429	1.51428	2.41292	0.873713	0.126287	-0.0193667	-0.0529585	-0.0902029	0.950897	0.939228	0.583408
ENSMUSG00000062646	Ganc	2.49413	1.86593	2.58593	0.809455	0.190545	0.00650447	0.165032	0.0892186	0.988224	0.648056	0.745839
ENSMUSG00000079110	Capn3	2.62132	2.11384	2.73887	0.762876	0.237124	-0.0833891	0.0504733	0.0161054	0.857711	0.983879	0.983429
ENSMUSG00000027288	Zfp106	2.64771	1.51428	2.67853	0.93149	0.0685101	-0.0197451	0.0449794	0.00252454	0.914819	0.887727	0.993806
ENSMUSG00000027287	Snap23	2.23442	1.50678	2.30895	0.842302	0.157698	-0.103651	0.0026454	-0.0596194	0.793831	0.998754	0.906752
ENSMUSG00000027286	Lrrc57	1.30931	0.281033	1.34821	0.914331	0.0856694	0.0658287	-0.0716257	-0.143259	0.804099	0.924178	0.336624
ENSMUSG00000027285	Haus2	1.79029	0.586587	1.81664	0.941123	0.0588774	0.228452	0.0558157	-0.0483157	0.345671	0.976446	0.925544
ENSMUSG00000033705	Stard9	2.88049	2.21243	2.96498	0.823213	0.176787	0.230635	-0.0407244	-0.185298	0.46341	0.989721	0.560537
ENSMUSG00000027284	Cdan1	2.81645	2.05534	2.88587	0.85227	0.14773	-0.0620709	-0.238201	-0.142545	0.837284	0.188037	0.408506
ENSMUSG00000090100	Ttbk2	2.73448	2.02259	2.81154	0.837424	0.162576	0.200668	0.103905	0.0338621	0.177063	0.80383	0.926813
ENSMUSG00000027272	Ubr1	2.77896	1.82014	2.82427	0.900946	0.0990535	-0.00941578	-0.0283374	-0.105591	0.980733	0.983879	0.535953
ENSMUSG00000054484	Tmem62	2.10629	1.47085	2.19673	0.812015	0.187985	-0.0617394	-0.0117906	-0.164875	0.727388	0.993992	0.0547099
ENSMUSG00000023572	Ccndbp1	1.84404	0.522444	1.86427	0.954483	0.0455167	-0.167065	-0.118475	-0.140005	0.347719	0.77239	0.426889
ENSMUSG00000074890	Lcmt2	1.85588	1.04571	1.9184	0.865935	0.134065	0.401893	0.0321895	-0.0830565	0.141774	0.993628	0.893227
ENSMUSG00000027259	Adal	1.89251	1.08778	1.95576	0.864474	0.135526	-0.161275	0.109903	-0.020723	0.423627	0.839834	0.966744
ENSMUSG00000050619	Zscan29	1.81806	1.07518	1.89023	0.846907	0.153093	-0.148555	-0.0464945	-0.081779	0.426791	0.972161	0.737336
ENSMUSG00000027263	Tubgcp4	2.1527	1.19033	2.19765	0.901672	0.0983284	0.0884888	-0.0337833	0.0188986	0.695171	0.981468	0.964146
ENSMUSG00000043909	Trp53bp1	2.7018	1.63155	2.73726	0.921605	0.0783951	-0.0940559	0.000679714	0.0123475	0.325736	0.998853	0.959573
ENSMUSG00000027254	Map1a	2.27945	0.909556	2.2976	0.959078	0.0409223	-0.0550847	0.0683614	-0.00802796	0.967715	0.991021	0.997617
ENSMUSG00000033526	Ppip5k1	2.60892	1.656	2.65481	0.899725	0.100275	0.0297694	-0.0419023	-0.131313	0.889528	0.939228	0.145807
ENSMUSG00000000308	Ckmt1	1.53256	0.506505	1.57165	0.913929	0.0860705	-0.208729	-0.239724	-0.334363	0.261103	0.277314	0.00841338
ENSMUSG00000033498	Strc	2.25739	1.58961	2.34193	0.823117	0.176883	0.941012	0.104802	0.103956	0.0955977	0.986506	0.9477
ENSMUSG00000033486	Catsper2	2.12346	1.44623	2.20634	0.826265	0.173735	-0.0623673	-0.166972	-0.0907185	0.936469	0.915048	0.906327
ENSMUSG00000027248	Pdia3	2.09251	0.805501	2.11438	0.950895	0.0491047	-0.101076	-0.0788563	-0.101966	0.534166	0.839552	0.476565
ENSMUSG00000074884	Serf2	1.61548	0.656098	1.66072	0.901059	0.0989407	-0.173777	0.0518107	-0.0940217	0.400561	0.972004	0.724099
ENSMUSG00000027245	Hypk	1.48473	0.436163	1.52192	0.917919	0.0820806	0.16972	-0.0054202	0.166618	0.603838	0.997428	0.560014
ENSMUSG00000048222	Mfap1b	1.68151	0.361728	1.70183	0.954302	0.0456984	0.367895	-0.0220629	-0.135684	0.00807864	0.992357	0.502532
ENSMUSG00000068479	Mfap1a	1.75751	0.50515	1.78114	0.947033	0.052967	0.0425648	-0.106864	0.00365592	0.898872	0.832705	0.995742
ENSMUSG00000027242	Wdr76	2.41119	1.62511	2.47701	0.859365	0.140635	0.269459	-0.0436946	-0.00313284	0.494622	0.991021	0.998007
ENSMUSG00000027238	Frmd5	3.29618	2.74092	3.40286	0.782204	0.217796	-0.0415639	0.263023	0.0364991	0.920413	0.2225	0.937911
ENSMUSG00000060227	Casc4	2.43409	1.78104	2.52127	0.818127	0.181873	0.0168067	-0.0534055	-0.0240926	0.961805	0.944168	0.946253
ENSMUSG00000033411	Ctdspl2	2.37242	1.5675	2.43565	0.864527	0.135473	0.06109	0.0993846	0.0646718	0.826411	0.819076	0.804996
ENSMUSG00000027236	Eif3j1	2.11247	1.16997	2.15942	0.897541	0.102459	0.447518	-0.103664	-0.0704307	0.0744637	0.950072	0.912837
ENSMUSG00000033396	Spg11	2.72996	2.22809	2.84884	0.760532	0.239468	0.0210152	-0.0899152	-0.0634251	0.932783	0.715305	0.672588
ENSMUSG00000060802	B2m	1.69236	1.49178	1.90458	0.613454	0.386546	0.316039	0.0672932	0.0177222	0.27871	0.978596	0.984413
ENSMUSG00000027227	Sord	2.42201	1.94841	2.54784	0.748478	0.251522	0.074734	0.00196421	-0.109273	0.834092	0.998754	0.680013
ENSMUSG00000033256	Shf	2.25358	1.80195	2.38503	0.738833	0.261167	-0.409422	-0.137007	-0.169911	0.14221	0.923699	0.686697
ENSMUSG00000027199	Gatm	2.15324	1.50352	2.24102	0.816981	0.183019	0.124181	0.12143	-0.182429	0.78233	0.920908	0.576371
ENSMUSG00000005802	Slc30a4	1.83995	1.4679	1.99363	0.701964	0.298036	-0.0726709	-0.00549846	-0.0653461	0.826688	0.997428	0.849667
ENSMUSG00000005804	Bloc1s6	1.84936	0.761928	1.88349	0.924415	0.0755852	-0.232074	0.0611013	-0.00348422	0.319063	0.973015	0.997617
ENSMUSG00000005803	Sqor	2.42222	1.98218	2.55673	0.733652	0.266348	-0.219766	0.00901218	-0.0603439	0.605291	0.997428	0.93332
ENSMUSG00000027200	Sema6d	3.44684	3.19997	3.64174	0.638405	0.361595	0.267063	0.297183	0.194	0.00216066	0.000754862	0.0247643
ENSMUSG00000035183	Slc24a5	2.11654	1.2887	2.17673	0.87059	0.12941	0.175366	0.110205	0.238196	0.541399	0.914782	0.247366
ENSMUSG00000027201	Myef2	2.29195	1.30557	2.33459	0.906465	0.0935345	0.237531	0.112479	0.232911	0.134448	0.81524	0.0914137
ENSMUSG00000074872	Ctxn2	1.66186	1.17955	1.78551	0.752233	0.247767	0.0642719	0.0103475	-0.0337871	0.915366	0.997129	0.965305
ENSMUSG00000027202	Slc12a1	2.81265	2.4115	2.95786	0.715789	0.284211	0.135958	0.0435344	-0.0441788	0.858848	0.993628	0.96911
ENSMUSG00000027203	Dut	2.02364	1.24304	2.09024	0.857833	0.142167	0.146338	0.139197	0.119169	0.48511	0.721509	0.563492
ENSMUSG00000027204	Fbn1	3.23107	2.72574	3.34912	0.761979	0.238021	0.371976	0.152287	-0.0069443	0.0407198	0.790714	0.99372
ENSMUSG00000068394	Cep152	2.78882	2.31129	2.91366	0.750178	0.249822	0.177635	-0.1063	0.119718	0.538011	0.921513	0.715779
ENSMUSG00000035109	Shc4	2.90227	2.39471	3.0198	0.762907	0.237093	-0.0234108	-0.134301	-0.256837	0.970221	0.886068	0.262069
ENSMUSG00000091337	Eid1	-0.00436481	-0.853872	0.0530784	0.876106	0.123894	-0.111056	0.047219	-0.0753963	0.693669	0.976421	0.817132
ENSMUSG00000035093	Secisbp2l	2.56917	1.65772	2.61941	0.890776	0.109224	0.177585	0.0717006	-0.112617	0.0540262	0.814166	0.279662
ENSMUSG00000027206	Cops2	2.08906	1.05461	2.12743	0.915436	0.0845638	0.0923887	0.024994	0.0376188	0.663619	0.986465	0.907067
ENSMUSG00000027207	Galk2	2.83057	2.34627	2.95373	0.753086	0.246914	-0.076992	-0.0552828	-0.168493	0.8053	0.963542	0.336815
ENSMUSG00000027209	Fam227b	2.87781	2.50914	3.0325	0.700337	0.299663	-0.537924	-0.371763	-0.125207	0.240719	0.759732	0.905549
ENSMUSG00000027208	Fgf7	2.5111	2.17647	2.67628	0.683634	0.316366	-0.290384	-0.190087	-0.171978	0.636752	0.93794	0.824311
ENSMUSG00000023330	Dtwd1	1.95002	0.854913	1.98358	0.925641	0.0743587	-0.0864819	-0.242623	-0.0479694	0.86564	0.628357	0.939548
ENSMUSG00000027359	Slc27a2	2.49465	1.73719	2.56461	0.851208	0.148792	0.237418	-0.0967654	0.0409045	0.179854	0.89533	0.925544
ENSMUSG00000027360	Hdc	2.45837	1.96137	2.57842	0.758481	0.241519	-0.925121	0.19436	-0.00649152	0.0436175	0.950882	0.998007
ENSMUSG00000027361	Gabpb1	2.49969	1.73175	2.56811	0.854239	0.145761	-0.0404535	-0.0406483	0.108559	0.837719	0.949695	0.279927
ENSMUSG00000027363	Usp8	2.5548	1.52994	2.59399	0.913711	0.0862888	0.0443766	-0.0843009	-0.118795	0.780464	0.646942	0.131954
ENSMUSG00000027364	Usp50	2.75974	1.86285	2.81159	0.887473	0.112527	-0.0797505	-0.19109	0.112441	0.883245	0.818511	0.809566
ENSMUSG00000027365	Trpm7	2.52189	1.62829	2.57411	0.886713	0.113287	0.0703796	-0.0319333	-0.0184446	0.779847	0.982812	0.964534
ENSMUSG00000027366	Sppl2a	2.44275	1.46731	2.48643	0.904307	0.0956933	-0.000486924	-0.0989308	-0.0511563	0.998289	0.717515	0.806324
ENSMUSG00000001998	Ap4e1	2.59481	1.56038	2.63319	0.915433	0.0845667	0.295499	-0.100221	-0.161195	0.00245103	0.75402	0.150902
ENSMUSG00000001999	Blvra	2.32542	1.70919	2.41953	0.805172	0.194828	0.085845	-0.151645	-0.198547	0.809229	0.76489	0.292408
ENSMUSG00000034906	Ncaph	2.48397	1.80814	2.5671	0.825801	0.174199	0.469211	-0.165422	-0.228632	0.536427	0.973038	0.834431
ENSMUSG00000074825	Itpripl1	1.81862	1.1726	1.90709	0.815705	0.184295	-0.334296	-0.245409	-0.303523	0.531693	0.873243	0.535338
ENSMUSG00000044145	1810024B03Rik	1.87674	0.822168	1.91344	0.918955	0.0810448	0.396497	-0.368588	0.376777	0.53747	0.764911	0.490285
ENSMUSG00000003660	Snrnp200	2.47477	0.62941	2.48093	0.985924	0.0140761	0.0382982	0.0131455	0.00424113	0.744361	0.986213	0.985003
ENSMUSG00000003662	Ciao1	1.60552	0.123852	1.61962	0.968067	0.0319328	0.0708813	0.00075776	0.0391836	0.744008	0.999018	0.892478
ENSMUSG00000034850	Tmem127	1.84559	0.724276	1.87726	0.92969	0.0703104	-0.031672	-0.0119798	-0.0474013	0.869239	0.992357	0.759588
ENSMUSG00000027367	Stard7	2.11446	1.2584	2.1711	0.877735	0.122265	0.052722	0.0219397	0.0267435	0.843311	0.989843	0.939548
ENSMUSG00000046338	Gpat2	1.956	1.04844	2.00666	0.889901	0.110099	0.0519899	-0.087398	-0.0462189	0.933054	0.963238	0.9477
ENSMUSG00000027371	Fahd2a	1.78129	1.06893	1.85827	0.837572	0.162428	-0.0217332	-0.178143	-0.0737206	0.966137	0.669745	0.8448
ENSMUSG00000079056	Kcnip3	2.70018	2.35769	2.86289	0.687535	0.312465	0.0281318	0.0200438	0.134334	0.947301	0.993628	0.523599
ENSMUSG00000027376	Prom2	2.18725	1.73247	2.31789	0.74023	0.25977	-0.830418	0.528553	-0.0224428	0.0733936	0.627042	0.990066
ENSMUSG00000034800	Zfp661	2.12943	1.0607	2.16501	0.921351	0.0786486	0.0665701	-0.216145	-0.102388	0.855945	0.475318	0.702495
ENSMUSG00000027374	Mrps5	2.36871	1.15655	2.39457	0.942193	0.0578074	0.0783919	-0.0662165	-0.101936	0.726325	0.921313	0.55276
ENSMUSG00000027375	Mal	2.19148	1.7947	2.33794	0.713741	0.286259	0.335404	0.156712	-0.27988	0.179151	0.848689	0.250648
ENSMUSG00000027378	Nphp1	2.56635	1.89581	2.6504	0.824044	0.175956	0.0819811	-0.0582256	0.0521721	0.854469	0.976542	0.922992
ENSMUSG00000051319	Mtln	0.230449	-0.39794	0.322219	0.809524	0.190476	-0.194227	0.012576	-0.0606106	0.670016	0.996716	0.936513
ENSMUSG00000027381	Bcl2l11	2.6466	2.40475	2.84333	0.635734	0.364266	0.270401	0.384725	0.300797	0.531693	0.443419	0.395036
ENSMUSG00000014355	Anapc1	2.68725	1.53555	2.71684	0.934127	0.0658727	0.022066	-0.0520012	-0.0871056	0.927334	0.909019	0.461295
ENSMUSG00000014361	Mertk	2.85526	2.45209	2.9999	0.716733	0.283267	0.0297119	0.0891564	0.236451	0.969081	0.96736	0.492298
ENSMUSG00000014353	Tmem87b	2.34156	1.45271	2.39432	0.885611	0.114389	-0.0135712	-0.0338391	-0.0154483	0.964943	0.971792	0.96275
ENSMUSG00000027386	Fbln7	2.49991	2.04171	2.62966	0.741745	0.258255	0.132013	0.161082	0.249886	0.87427	0.949646	0.665612
ENSMUSG00000027387	Zc3h8	1.99754	1.42813	2.10118	0.787698	0.212302	-0.095388	0.0932565	-0.109488	0.800994	0.933474	0.724118
ENSMUSG00000074807	Gm10762	-0.677781	-1.22185	-0.568636	0.777778	0.222222	0.182928	0.130423	-0.0723852	0.774642	0.957906	0.93555
ENSMUSG00000042851	Zc3h6	2.24762	1.6291	2.34129	0.805993	0.194007	0.398569	0.0842669	0.203638	0.0843877	0.960885	0.498556
ENSMUSG00000079051	Vinac1	2.14673	1.60314	2.25598	0.777587	0.222413	0.012599	-0.30674	0.100601	0.988224	0.680494	0.89046
ENSMUSG00000027394	Ttl	2.42944	1.46997	2.47468	0.901078	0.0989223	0.0434582	0.0576224	-0.0428732	0.817354	0.883272	0.811545
ENSMUSG00000027395	Polr1b	2.51456	1.11059	2.53136	0.962049	0.0379512	-0.0983001	-0.256363	-0.274419	0.619279	0.0613766	0.00449527
ENSMUSG00000037938	Chchd5	1.65287	0.190332	1.66759	0.966677	0.0333226	0.174216	-0.13324	-0.123085	0.672274	0.92065	0.787559
ENSMUSG00000027397	Slc20a1	2.05524	1.13418	2.10444	0.892912	0.107088	-0.00728233	-0.063481	-0.128066	0.98357	0.90077	0.292853
ENSMUSG00000037902	Sirpa	2.56911	1.76095	2.6319	0.865397	0.134603	-0.119651	-0.0226188	0.0289867	0.633194	0.991021	0.949376
ENSMUSG00000027400	Pdyn	2.17358	1.70449	2.30054	0.746515	0.253485	-0.648565	-0.431926	-0.0221047	3.25349e-05	0.032572	0.973484
ENSMUSG00000037885	Stk35	2.26728	1.43632	2.32706	0.871395	0.128605	-0.168326	0.0271799	-0.0471409	0.0882544	0.978596	0.804996
ENSMUSG00000027404	Snrpb	1.57663	0.354108	1.6019	0.943479	0.0565212	0.0467023	-0.0759571	-0.125464	0.877649	0.906089	0.445116
ENSMUSG00000060332	Tmc2	2.59821	2.04344	2.705	0.782008	0.217992	0.424261	-0.684029	-0.569222	0.594028	0.428574	0.310923
ENSMUSG00000027405	Nop56	1.64296	-0.00436481	1.65263	0.977971	0.0220294	0.123299	0.0347581	0.049179	0.299466	0.965651	0.796318
ENSMUSG00000027406	Idh3b	1.50792	0.133539	1.52589	0.959482	0.0405184	-0.0329914	-0.036527	-0.100777	0.916074	0.976446	0.567545
ENSMUSG00000053552	Ebf4	2.79636	2.23719	2.90219	0.783728	0.216272	-0.361776	-0.343821	-0.211809	0.453798	0.673843	0.728902
ENSMUSG00000027408	Cpxm1	2.03559	1.27045	2.10442	0.853436	0.146564	-0.0308788	0.0280172	-0.147892	0.970967	0.994531	0.793595
ENSMUSG00000100963	Gm28372	1.46449	0.973128	1.58591	0.756098	0.243902	0.238668	-0.41427	-0.207128	0.778961	0.759732	0.811149
ENSMUSG00000037773	Pced1a	1.80872	0.832509	1.85233	0.904461	0.0955392	0.0466794	0.0186705	0.0160775	0.873874	0.99197	0.970627
ENSMUSG00000027411	Vps16	2.18556	1.3813	2.24887	0.864348	0.135652	0.0961051	-0.00190373	-0.0105645	0.432104	0.998467	0.972231
ENSMUSG00000027303	Ptpra	2.84705	2.07287	2.91457	0.856019	0.143981	-0.0632641	-0.0503407	0.0133587	0.554101	0.848908	0.949376
ENSMUSG00000037740	Mrps26	1.58872	0.390935	1.61542	0.940364	0.0596364	-0.0776596	0.0128344	-0.0429427	0.696411	0.994342	0.87105
ENSMUSG00000027301	Oxt	1.18921	-0.0177288	1.21537	0.941535	0.0584653	-0.670685	-0.275854	-0.310505	0.238904	0.907622	0.704104
ENSMUSG00000037727	Avp	1.15897	0.791691	1.31408	0.69966	0.30034	-0.551897	0.147953	0.585585	0.20332	0.957753	0.108463
ENSMUSG00000027300	Ubox5	2.44354	1.48159	2.48853	0.901586	0.0984139	0.0842909	-0.222468	-0.00745441	0.787866	0.411646	0.990537
ENSMUSG00000079043	Fastkd5	2.06993	0.942504	2.10116	0.930603	0.0693971	0.0638002	-0.265939	-0.108634	0.90826	0.569847	0.804996
ENSMUSG00000037703	Lzts3	2.09601	0.907411	2.12326	0.939166	0.0608342	-0.0508193	-0.197442	-0.0917368	0.947316	0.848908	0.897684
ENSMUSG00000068290	Ddrgk1	2.07254	0.836324	2.09705	0.945138	0.0548624	0.0350877	-0.116209	-0.000404007	0.868216	0.50973	0.998927
ENSMUSG00000074797	Itpa	2.07838	0.808886	2.10113	0.948978	0.051022	-0.0752879	-0.105348	-0.129273	0.770143	0.81524	0.42782
ENSMUSG00000074796	Slc4a11	2.12917	1.56455	2.23383	0.785852	0.214148	-0.668358	-1.06026	-0.796617	0.244043	0.0627874	0.0938319
ENSMUSG00000027309	4930402H24Rik	3.06764	2.19526	3.12231	0.881709	0.118291	0.000898185	0.0201144	-0.0531024	0.997341	0.982953	0.705934
ENSMUSG00000027312	Atrn	2.7736	2.09297	2.85589	0.827388	0.172612	0.0453969	0.0248911	-0.037495	0.753807	0.971979	0.806273
ENSMUSG00000027316	Gfra4	1.41938	0.673021	1.49101	0.847942	0.152058	0.153315	0.0190097	0.000559117	0.518652	0.994032	0.999039
ENSMUSG00000027318	Adam33	2.13708	1.82685	2.31013	0.671359	0.328641	0.307067	-0.568359	-0.47505	0.798053	0.728643	0.581966
ENSMUSG00000074793	Hspa12b	2.33053	1.80161	2.44308	0.771689	0.228311	-0.130254	-0.182126	-0.1139	0.771607	0.810462	0.804996
ENSMUSG00000027327	1700037H04Rik	2.15421	1.28194	2.2089	0.881684	0.118316	-0.546852	-0.187986	-0.0220519	3.01896e-05	0.571536	0.968859
ENSMUSG00000027329	Spef1	2.09107	1.43152	2.17707	0.820341	0.179659	-0.191383	-0.0290224	0.0680044	0.686713	0.994531	0.928871
ENSMUSG00000068267	Cenpb	1.48869	0.0253059	1.50338	0.96674	0.0332601	-0.0308166	-0.0356957	-0.0686262	0.970967	0.993628	0.932451
ENSMUSG00000027330	Cdc25b	2.09475	1.48714	2.19056	0.802038	0.197962	-0.135321	0.000489516	0.0713059	0.663726	0.999697	0.867583
ENSMUSG00000068264	Ap5s1	1.71088	0.817565	1.76313	0.886646	0.113354	-0.0608608	-0.0436261	0.0667479	0.89531	0.985596	0.886522
ENSMUSG00000037523	Mavs	2.06157	1.25816	2.12499	0.864117	0.135883	-0.0732755	0.0541804	-0.0114381	0.764678	0.950882	0.979446
ENSMUSG00000037514	Pank2	2.2807	1.52879	2.3515	0.849585	0.150415	-0.0700682	-0.0305523	0.0938762	0.672901	0.974735	0.444078
ENSMUSG00000048911	Rnf24	2.45931	1.79962	2.54529	0.820391	0.179609	0.0378887	0.0852536	0.0431383	0.851531	0.729082	0.814173
ENSMUSG00000027333	Smox	2.44226	2.0013	2.57653	0.734065	0.265935	0.0589453	0.366213	0.223555	0.860373	0.0100573	0.117814
ENSMUSG00000079037	Prnp	2.12146	1.21325	2.17205	0.890048	0.109952	-0.0638192	-0.0414353	-0.0818176	0.790708	0.967144	0.670718
ENSMUSG00000027339	Rassf2	2.56991	2.23447	2.73483	0.684038	0.315962	0.0418859	0.223592	-0.0251142	0.933407	0.545357	0.969674
ENSMUSG00000027340	Slc23a2	2.89426	2.2089	2.97574	0.828935	0.171065	0.0771664	0.0850356	0.00792461	0.732482	0.853389	0.985902
ENSMUSG00000027341	Tmem230	1.70633	0.92993	1.77353	0.85665	0.14335	0.0464024	0.0068972	-0.061107	0.927439	0.997428	0.901567
ENSMUSG00000027342	Pcna	1.08991	0.477121	1.18469	0.803922	0.196078	-0.0540157	0.0268221	0.116484	0.914846	0.993416	0.740762
ENSMUSG00000058793	Cds2	2.64151	1.67679	2.68623	0.902152	0.0978478	0.0511961	-0.00131279	-0.028037	0.619106	0.998467	0.836001
ENSMUSG00000050558	Prokr2	2.51441	2.04571	2.64147	0.746347	0.253653	-0.157956	-0.061354	0.454439	0.766773	0.985596	0.0677942
ENSMUSG00000027346	Gpcpd1	2.39787	1.89697	2.51698	0.760127	0.239873	0.0390175	-0.0658018	-0.0298122	0.895622	0.923699	0.932561
ENSMUSG00000044991	Shld1	2.66115	2.1088	2.76846	0.781054	0.218946	0.327052	-0.0611042	0.0125831	0.123069	0.976542	0.98617
ENSMUSG00000027350	Chgb	2.04515	1.01284	2.0837	0.915055	0.084945	0.0402159	-0.0350029	-0.0441237	0.944463	0.991021	0.943259
ENSMUSG00000037376	Trmt6	2.06273	0.440909	2.07298	0.976669	0.0233305	-0.0602385	-0.0539024	-0.108311	0.843311	0.959184	0.591457
ENSMUSG00000027353	Mcm8	2.34977	1.47451	2.40411	0.882402	0.117598	0.135528	0.0707114	0.0227983	0.765971	0.976542	0.976894
ENSMUSG00000027357	Crls1	2.1277	1.10243	2.16686	0.913787	0.0862134	0.0568904	-0.0361121	-0.0194954	0.890539	0.986427	0.973756
ENSMUSG00000043110	Lrrn4	1.96211	1.47538	2.08467	0.754125	0.245875	-0.32187	-0.39146	-0.464102	0.565044	0.652402	0.228422
ENSMUSG00000027356	Fermt1	2.38823	1.94141	2.52094	0.736688	0.263312	-0.809738	-0.548	-1.07374	0.0146984	0.393104	2.02809e-05
ENSMUSG00000027358	Bmp2	1.81224	1.53033	1.9948	0.656816	0.343184	-0.625183	-0.310833	-0.259422	0.0692055	0.737656	0.61337
ENSMUSG00000034723	Tmx4	2.14181	1.13386	2.18249	0.910593	0.0894071	0.0798685	0.0746908	0.0659055	0.816795	0.940514	0.861711
ENSMUSG00000051177	Plcb1	3.50937	3.30981	3.72198	0.612894	0.387106	0.639699	0.253397	0.49735	1.65113e-07	0.253735	1.92265e-05
ENSMUSG00000039943	Plcb4	3.4468	2.99189	3.5774	0.740289	0.259711	0.4786	0.477693	0.373514	5.24199e-07	1.43623e-06	3.86049e-05
ENSMUSG00000027270	Lamp5	1.90596	1.82046	2.16634	0.549056	0.450944	0.0365173	0.15804	0.615539	0.972929	0.946859	0.0597316
ENSMUSG00000039913	Pak7	3.02174	2.60545	3.1627	0.722831	0.277169	0.0134393	0.101841	0.136133	0.964541	0.665945	0.174418
ENSMUSG00000074771	Ankef1	2.50021	1.94586	2.60709	0.781842	0.218158	-0.225324	0.251719	0.265902	0.314525	0.398489	0.114179
ENSMUSG00000027273	Snap25	2.45962	1.83594	2.55229	0.807844	0.192156	0.117966	0.14936	0.112091	0.42721	0.394982	0.406195
ENSMUSG00000027274	Mkks	1.91572	1.26387	2.00312	0.817712	0.182288	-0.0308378	-0.161269	0.0983787	0.954047	0.784309	0.791532
ENSMUSG00000027281	Slx4ip	2.86717	2.68616	3.08706	0.602715	0.397285	0.056169	0.212121	0.239842	0.85389	0.285722	0.0414931
ENSMUSG00000027276	Jag1	2.50864	2.235	2.69406	0.652511	0.347489	0.127995	0.319586	0.173854	0.562718	0.0321052	0.262365
ENSMUSG00000062098	Btbd3	3.23791	2.79723	3.37225	0.733943	0.266057	0.0822587	0.0123282	-0.00464498	0.79672	0.995048	0.994854
ENSMUSG00000039092	Sptlc3	2.71002	2.33734	2.86351	0.702267	0.297733	-0.454773	0.0286375	0.120697	0.638712	0.996526	0.942429
ENSMUSG00000074766	Ism1	2.57478	2.27268	2.75051	0.667214	0.332786	-0.258821	0.194181	0.307078	0.564444	0.875645	0.384643
ENSMUSG00000039033	Tasp1	3.03656	2.40993	3.12867	0.808898	0.191102	-0.041004	0.0177164	-0.00281182	0.938223	0.994531	0.998007
ENSMUSG00000045624	Esf1	2.2776	1.57426	2.35605	0.834725	0.165275	0.0165224	0.019707	0.0784915	0.953859	0.988838	0.601661
ENSMUSG00000027384	Ndufaf5	2.29041	1.51295	2.35746	0.856948	0.143052	0.0345328	-0.050403	-0.0982167	0.940268	0.976553	0.748621
ENSMUSG00000068205	Macrod2	3.86184	3.61309	4.05607	0.639403	0.360597	0.132887	0.19738	0.284881	0.408473	0.216551	0.002184
ENSMUSG00000051379	Flrt3	2.09819	1.63749	2.2273	0.742845	0.257155	0.924811	0.64843	0.788498	1.60269e-21	6.30026e-10	1.31596e-18
ENSMUSG00000038844	Kif16b	3.15241	2.91246	3.34983	0.634718	0.365282	0.0999916	0.12107	0.155815	0.565318	0.632515	0.172135
ENSMUSG00000008333	Snrpb2	1.81865	0.326336	1.83241	0.968817	0.0311833	-0.0551381	0.0469899	-0.0249152	0.899914	0.981924	0.967505
ENSMUSG00000027419	Pcsk2	3.13613	2.72043	3.27726	0.722558	0.277442	-0.067874	0.211025	0.32416	0.566347	0.00242777	2.48272e-10
ENSMUSG00000027420	Bfsp1	2.53852	2.26512	2.72402	0.652382	0.347618	-0.0416198	-0.110897	0.0923728	0.96727	0.974279	0.919448
ENSMUSG00000015932	Dstn	2.28956	1.53719	2.36028	0.849718	0.150282	0.122515	0.14798	0.0588029	0.48101	0.513803	0.810881
ENSMUSG00000027422	Rrbp1	2.58149	2.05896	2.69551	0.769089	0.230911	-0.00210072	0.0309365	-0.0704244	0.998311	0.995492	0.964258
ENSMUSG00000027423	Snx5	1.9426	1.15625	2.00839	0.859441	0.140559	0.0356341	0.0332238	-0.0971843	0.880685	0.971792	0.447303
ENSMUSG00000027424	Mgme1	2.00091	1.0026	2.04246	0.908769	0.0912306	0.308807	0.193499	0.0527616	0.213172	0.763967	0.927752
ENSMUSG00000027425	Kat14	2.59887	1.67925	2.64822	0.892594	0.107406	0.147696	-0.0378407	0.000793417	0.443909	0.980995	0.998615
ENSMUSG00000037259	Dzank1	2.55311	1.76133	2.61814	0.860944	0.139056	0.15019	0.0607052	-0.0122082	0.223576	0.906353	0.973339
ENSMUSG00000027427	Polr3f	1.93252	0.318063	1.94295	0.97628	0.0237199	-0.00386692	-0.0356969	-0.0323846	0.990394	0.976421	0.918995
ENSMUSG00000027428	Rbbp9	1.79906	0.52763	1.82171	0.949193	0.0508066	-0.0844709	-0.179929	-0.148517	0.671515	0.296456	0.229135
ENSMUSG00000027429	Sec23b	2.47059	1.32449	2.50056	0.93333	0.0666698	-0.0786482	-0.0667795	-0.181684	0.708738	0.912951	0.102531
ENSMUSG00000074754	Smim26	0.765669	-0.79588	0.777427	0.973289	0.0267112	-0.0229441	0.0440318	-0.291695	0.979169	0.991021	0.370511
ENSMUSG00000027430	Dtd1	3.05542	2.48868	3.15963	0.78667	0.21333	-0.0653784	-0.110661	-0.0669915	0.803157	0.764911	0.785085
ENSMUSG00000063873	Slc24a3	3.35709	2.95557	3.5022	0.715966	0.284034	0.0815518	0.197571	0.178443	0.561158	0.0369475	0.0209533
ENSMUSG00000001768	Rin2	3.18845	2.72719	3.31741	0.743091	0.256909	-0.0193307	0.0777372	0.0990789	0.971732	0.949923	0.772194
ENSMUSG00000002728	Naa20	1.74644	0.778874	1.79088	0.902727	0.0972728	0.0288467	0.0527558	-0.0262423	0.931102	0.950882	0.942429
ENSMUSG00000001767	Crnkl1	2.11209	0.683947	2.128	0.964029	0.035971	-0.0932714	-0.0341695	0.0199749	0.627709	0.978268	0.95643
ENSMUSG00000037143	Cfap61	3.33667	2.95264	3.48681	0.707704	0.292296	-0.0993993	0.049752	0.241504	0.886386	0.991021	0.569591
ENSMUSG00000068154	Insm1	0.860338	-0.244125	0.893207	0.92711	0.07289	0.285847	0.123711	0.228039	0.820368	0.986213	0.872823
ENSMUSG00000037110	Ralgapa2	3.1365	2.9726	3.36327	0.593247	0.406753	0.0151662	0.210992	0.177769	0.946238	0.00734136	0.00747832
ENSMUSG00000074749	Kiz	2.76907	2.51603	2.96176	0.641677	0.358323	0.0741864	0.26879	0.205017	0.778418	0.0711724	0.0999496
ENSMUSG00000027433	Xrn2	2.40946	1.87448	2.52064	0.774139	0.225861	0.0209612	0.0793594	0.0869177	0.953022	0.886419	0.67035
ENSMUSG00000054160	Nkx2-4	0.462398	-0.136677	0.559907	0.798898	0.201102	-0.647434	0.472287	0.265511	0.537916	0.866177	0.873476
ENSMUSG00000027434	Nkx2-2	1.99522	1.61331	2.14599	0.706691	0.293309	0.0305514	0.027724	0.134943	0.970918	0.994531	0.811093
ENSMUSG00000037014	Sstr4	1.24042	0.440909	1.30438	0.863061	0.136939	-0.400419	0.0755366	0.348345	0.335924	0.985101	0.375199
ENSMUSG00000074743	Thbd	1.70569	1.22686	1.8302	0.750739	0.249261	-0.105022	0.872637	0.964863	0.969124	0.701322	0.387848
ENSMUSG00000027435	Cd93	1.7334	1.39287	1.89672	0.686561	0.313439	-0.423815	-0.0467746	-0.458543	0.254363	0.991021	0.140334
ENSMUSG00000036992	Nxt1	1.42234	0.281033	1.45263	0.93264	0.0673603	-0.0396361	-0.293735	-0.136811	0.956149	0.62114	0.77318
ENSMUSG00000027439	Gzf1	1.95046	0.703291	1.97437	0.94643	0.0535695	0.0634793	-0.12535	-0.0247407	0.724253	0.483997	0.927433
ENSMUSG00000027438	Napb	2.39971	1.44075	2.445	0.900973	0.0990273	0.199674	0.166621	0.0805317	0.14949	0.429231	0.704858
ENSMUSG00000027447	Cst3	1.00065	0.428135	1.10363	0.788893	0.211107	-0.124377	0.00604819	-0.058812	0.771283	0.997428	0.921855
ENSMUSG00000074736	Syndig1	2.83315	2.63109	3.0448	0.614262	0.385738	0.322622	0.559178	0.645057	0.141177	0.00169998	4.44156e-06
ENSMUSG00000068134	Zfp120	1.97516	0.903633	2.01051	0.921816	0.0781845	-0.113871	0.0797493	0.0596024	0.70816	0.938862	0.88408
ENSMUSG00000060336	Zfp937	1.9448	0.937016	1.98549	0.910562	0.089438	-0.183382	-0.0551429	0.0720592	0.537878	0.979372	0.875968
ENSMUSG00000063364	3300002I08Rik	2.33671	1.17984	2.36597	0.934856	0.0651439	-0.296651	-0.154657	0.0492314	0.28204	0.877175	0.940291
ENSMUSG00000068130	Zfp442	2.29672	1.1529	2.32684	0.933002	0.066998	-0.272812	-0.041218	-0.0122646	0.221302	0.986213	0.985908
ENSMUSG00000068129	Cst7	1.74504	1.07298	1.82882	0.824546	0.175454	0.285502	0.178878	0.0621419	0.71467	0.957753	0.962655
ENSMUSG00000033096	Apmap	2.13485	1.34242	2.19978	0.86112	0.13888	-0.012761	0.0694221	0.00854401	0.984131	0.963566	0.991989
ENSMUSG00000027452	Acss1	2.51568	2.17196	2.678	0.688139	0.311861	-0.0948467	-0.0418156	-0.0494634	0.661572	0.972192	0.866057
ENSMUSG00000033068	Entpd6	2.29166	1.47173	2.35288	0.868521	0.131479	-0.172619	-0.142512	-0.141026	0.0906718	0.354174	0.151145
ENSMUSG00000033059	Pygb	2.60452	1.72787	2.65869	0.882734	0.117266	-0.0491033	0.00207177	-0.086212	0.746805	0.997428	0.376194
ENSMUSG00000032046	Abhd12	2.63838	1.96445	2.72184	0.825171	0.174829	0.0278691	0.00130484	-0.0789087	0.907479	0.998754	0.568316
ENSMUSG00000068115	Ninl	2.87773	2.34567	2.98957	0.772965	0.227035	0.0571992	-0.0272906	0.144694	0.913501	0.993628	0.664322
ENSMUSG00000027455	Nsfl1c	1.86061	0.87564	1.90339	0.906189	0.0938105	0.0286102	0.0494648	0.0401761	0.9244	0.949695	0.886738
ENSMUSG00000032966	Fkbp1a	2.02129	0.83187	2.0485	0.939275	0.0607253	-0.186727	-0.0751968	-0.0380585	0.168992	0.886419	0.903415
ENSMUSG00000027456	Sdcbp2	2.08957	1.19285	2.14143	0.887433	0.112567	-0.11832	-0.156301	0.108824	0.834162	0.925896	0.864091
ENSMUSG00000027457	Snph	2.54673	1.89531	2.63421	0.817568	0.182432	0.00844631	0.0530483	0.0835286	0.990104	0.985685	0.894007
ENSMUSG00000074704	Rad21l	1.87338	1.43136	2.00736	0.734539	0.265461	0.201897	-0.190721	0.185328	0.871656	0.963169	0.882669
ENSMUSG00000044364	Tmem74b	2.00696	1.08027	2.05555	0.894144	0.105856	0.0344962	-0.0927048	-0.0360562	0.949095	0.940558	0.950579
ENSMUSG00000032869	Psmf1	2.2139	1.19201	2.25335	0.913172	0.0868279	-0.0365593	0.13138	0.0725165	0.884358	0.523809	0.672125
ENSMUSG00000027459	Fam110a	2.19446	1.57252	2.28747	0.807222	0.192778	-0.28654	0.18325	0.230265	0.498463	0.885126	0.592258
ENSMUSG00000027463	Slc52a3	2.0895	1.63205	2.21944	0.74141	0.25859	0.106144	0.427718	-0.0177308	0.923865	0.676052	0.992581
ENSMUSG00000060257	Scrt2	2.08348	1.52802	2.19012	0.782282	0.217718	-0.274927	0.076778	0.123443	0.766162	0.991021	0.926494
ENSMUSG00000032802	Srxn1	1.76775	0.940516	1.82802	0.870431	0.129569	-0.0155791	-0.11164	-0.10897	0.95706	0.626342	0.385715
ENSMUSG00000074698	Csnk2a1	2.37378	1.41681	2.41926	0.900564	0.0994364	-0.0400187	-0.0150666	-0.0183955	0.846215	0.991021	0.9477
ENSMUSG00000027465	Tbc1d20	2.17829	1.18127	2.21995	0.908521	0.0914788	-0.101068	-0.0786744	-0.0330227	0.442935	0.787516	0.889014
ENSMUSG00000027466	Rbck1	2.27707	1.20978	2.31276	0.92111	0.0788904	-0.124142	-0.0759076	-0.061904	0.592343	0.924947	0.848526
ENSMUSG00000059361	Nrsn2	1.87175	0.934498	1.91924	0.896423	0.103577	-0.0751427	-0.00846138	0.0795576	0.921525	0.997428	0.921696
ENSMUSG00000051817	Sox12	1.31838	0.167317	1.34801	0.934036	0.0659637	-0.464748	0.0501538	-0.0281247	0.408266	0.993992	0.985505
ENSMUSG00000074682	Zcchc3	1.18696	0.729165	1.31681	0.741562	0.258438	-0.0951579	0.103957	-0.00801679	0.758797	0.882173	0.990066
ENSMUSG00000032680	6820408C15Rik	2.27591	1.87887	2.42229	0.713864	0.286136	-0.850681	-0.363334	-0.12556	0.000171935	0.463682	0.826046
ENSMUSG00000019188	H13	2.66839	1.38721	2.69054	0.950264	0.0497359	-0.221772	-0.064236	-0.0295409	0.0297146	0.89565	0.919374
ENSMUSG00000042814	Mcts2	1.26576	-0.920819	1.26858	0.993534	0.00646552	-0.184815	-0.0583118	-0.181166	0.479507	0.974404	0.429124
ENSMUSG00000042745	Id1	0.665112	-0.443697	0.697665	0.927783	0.0722166	-0.0749259	0.0189579	-0.0453823	0.917488	0.995492	0.960862
ENSMUSG00000007659	Bcl2l1	2.43522	1.97447	2.56431	0.742869	0.257131	-0.0573252	-0.0624282	0.00526928	0.785834	0.901653	0.990066
ENSMUSG00000027469	Tpx2	2.47762	2.0331	2.61094	0.735662	0.264338	0.0332673	0.59487	0.44812	0.972879	0.152719	0.171974
ENSMUSG00000042662	Dusp15	1.92603	1.46731	2.05565	0.741972	0.258028	-0.0592876	0.137495	0.00940187	0.930303	0.920209	0.99372
ENSMUSG00000074673	Ttll9	2.57982	2.05545	2.69342	0.769837	0.230163	-0.112795	0.0363712	0.0989538	0.869847	0.993992	0.896289
ENSMUSG00000027472	Pdrg1	1.74308	0.696356	1.78043	0.917599	0.0824007	0.0432163	-0.0824419	-0.104697	0.883245	0.879395	0.55066
ENSMUSG00000042631	Xkr7	2.31135	1.63859	2.39501	0.824783	0.175217	-0.147003	-0.00857371	-0.00397349	0.772376	0.997428	0.998007
ENSMUSG00000027474	Ccm2l	2.21888	1.76305	2.34924	0.740693	0.259307	0.182861	0.0238077	-0.0492188	0.834092	0.995596	0.972253
ENSMUSG00000003283	Hck	2.49828	2.20512	2.67701	0.662628	0.337372	-0.00032422	0.0256128	-0.102535	0.999576	0.995492	0.916395
ENSMUSG00000068040	Tm9sf4	2.55871	1.65234	2.6095	0.889633	0.110367	-0.0290934	-0.0596251	-0.0402394	0.883152	0.851024	0.812613
ENSMUSG00000074671	Tspyl3	1.49108	0.217484	1.51362	0.949433	0.050567	0.106908	-0.087667	-0.00352834	0.71514	0.920356	0.996269
ENSMUSG00000051413	Plagl2	1.96501	0.968483	2.00672	0.908429	0.0915715	-0.174395	0.0476397	0.187061	0.181215	0.957469	0.0846531
ENSMUSG00000046020	Pofut1	2.32944	1.49651	2.38897	0.871902	0.128098	0.00798773	-0.0878654	-0.10842	0.974798	0.654442	0.221234
ENSMUSG00000027475	Kif3b	2.50448	1.64424	2.56061	0.878763	0.121237	-0.0493571	-0.0203554	-0.0331743	0.800108	0.985685	0.889191
ENSMUSG00000042548	Asxl1	2.48777	1.67486	2.54992	0.866667	0.133333	0.072952	0.0521732	0.0206363	0.754879	0.949923	0.956645
ENSMUSG00000061411	Nol4l	2.88568	2.51536	3.03988	0.701135	0.298865	-0.256003	0.0137613	0.00644482	0.441514	0.995596	0.995533
ENSMUSG00000079001	4930404H24Rik	0.32838	-0.356547	0.409933	0.828794	0.171206	-0.572954	0.207743	-0.261624	0.544601	0.971453	0.857286
ENSMUSG00000056941	Commd7	2.13624	1.33163	2.19951	0.864443	0.135557	-0.0821642	0.0359535	-0.125986	0.718812	0.978268	0.417974
ENSMUSG00000027478	Dnmt3b	2.55801	2.17117	2.70734	0.709039	0.290961	0.0145015	0.149803	0.180623	0.988143	0.945175	0.76352
ENSMUSG00000027479	Mapre1	2.16419	1.46716	2.2437	0.83271	0.16729	-0.00129453	0.0540955	-0.00516476	0.997341	0.941142	0.992279
ENSMUSG00000027483	Bpifa1	1.69491	1.33183	1.85129	0.697627	0.302373	-2.34562	-0.429524	-0.79125	0.438404	0.986506	0.883048
ENSMUSG00000027487	Cdk5rap1	2.37227	1.59428	2.43924	0.857096	0.142904	0.130172	-0.187676	-0.0496753	0.718812	0.73096	0.929193
ENSMUSG00000027488	Snta1	2.34905	1.8173	2.46097	0.772838	0.227162	-0.208707	0.0102754	-0.0116087	0.335965	0.995492	0.985341
ENSMUSG00000038533	Cbfa2t2	2.72663	2.16122	2.83112	0.786154	0.213846	0.113146	0.0644819	0.0969072	0.249862	0.816311	0.309027
ENSMUSG00000027489	Necab3	2.15161	1.62716	2.2652	0.769874	0.230126	-0.346313	0.0253443	-0.0622284	0.0982632	0.993992	0.905189
ENSMUSG00000038523	1700003F12Rik	1.36229	0.623249	1.43505	0.845758	0.154242	0.0879426	0.098314	0.10848	0.941999	0.985685	0.932951
ENSMUSG00000078129	Actl10	1.60374	0.489958	1.63594	0.928547	0.0714533	-0.247568	-0.0829649	0.0501246	0.812164	0.991021	0.977338
ENSMUSG00000027490	E2f1	2.00355	1.64982	2.16277	0.693064	0.306936	-0.53987	0.133863	-0.0509798	0.488177	0.982832	0.977929
ENSMUSG00000000876	Pxmp4	2.24983	1.5437	2.32783	0.835613	0.164387	-0.112701	-0.0368157	-0.0193823	0.847706	0.992357	0.984413
ENSMUSG00000059842	Zfp341	2.5373	1.58422	2.58317	0.899758	0.100242	-0.0514978	-0.114397	-0.0334988	0.963306	0.975174	0.979952
ENSMUSG00000038467	Chmp4b	2.54608	1.72973	2.60777	0.867578	0.132422	-0.0174843	0.00439699	-0.0382981	0.937064	0.996143	0.826046
ENSMUSG00000027593	Raly	2.50419	2.12415	2.65551	0.705804	0.294196	-0.0786443	0.217569	0.127021	0.547648	0.010937	0.130135
ENSMUSG00000074656	Eif2s2	1.93752	0.843855	1.97118	0.925411	0.0745886	-0.01113	-0.134824	0.0226318	0.970967	0.45459	0.938681
ENSMUSG00000027597	Ahcy	2.1759	1.39252	2.24211	0.858611	0.141389	0.183947	-0.0461996	-0.0268397	0.810433	0.993628	0.984413
ENSMUSG00000027598	Itch	2.66345	1.75305	2.7138	0.890541	0.109459	0.0662695	0.0136597	-0.0545809	0.781603	0.994194	0.830599
ENSMUSG00000047459	Dynlrb1	1.9295	0.745855	1.95706	0.938511	0.0614892	-0.0358359	0.00423948	-0.0521115	0.917418	0.997428	0.870132
ENSMUSG00000027602	Map1lc3a	0.94176	-0.638272	0.953034	0.974373	0.0256267	-0.0862331	0.0515867	-0.084346	0.736815	0.960885	0.727585
ENSMUSG00000038383	Pigu	2.69276	1.96156	2.76673	0.843386	0.156614	0.00782378	0.0632722	-0.0351649	0.978178	0.865405	0.865405
ENSMUSG00000038375	Trp53inp2	1.66727	0.697229	1.71147	0.903226	0.0967742	-0.077239	0.163651	-0.0712878	0.881024	0.820067	0.898563
ENSMUSG00000038369	Ncoa6	2.59165	1.7623	2.65164	0.870979	0.129021	0.0315826	-0.0278449	0.0402329	0.942336	0.990902	0.929562
ENSMUSG00000027603	Ggt7	2.37846	1.42537	2.42433	0.899761	0.100239	-0.134267	-0.0649736	-0.0861896	0.387956	0.919032	0.642626
ENSMUSG00000027605	Acss2	2.58353	2.03695	2.69212	0.778778	0.221222	0.00290357	0.0549948	-0.0442553	0.997235	0.985685	0.956481
ENSMUSG00000027610	Gss	2.33251	1.74671	2.43272	0.793941	0.206059	0.101222	0.0741501	-0.0753384	0.782556	0.955604	0.856636
ENSMUSG00000074652	Myh7b	2.58031	1.7577	2.64118	0.869225	0.130775	-0.0529822	-0.683782	-0.418001	0.954139	0.0685206	0.263613
ENSMUSG00000038324	Trpc4ap	2.66041	1.56062	2.69363	0.92638	0.0736204	-0.00861225	-0.010775	-0.114274	0.954971	0.986629	0.00990994
ENSMUSG00000038312	Edem2	2.47495	1.56205	2.52503	0.8911	0.1089	-0.106872	-0.0865354	-0.145883	0.681552	0.914268	0.451134
ENSMUSG00000027612	Mmp24	2.60573	1.96384	2.69496	0.814271	0.185729	-0.0930755	-0.0929132	-0.0594981	0.846224	0.949695	0.920723
ENSMUSG00000074649	BC029722	0.732796	-0.102373	0.792041	0.872478	0.127522	-0.138607	0.00595735	-0.18826	0.423676	0.996716	0.138298
ENSMUSG00000027613	Eif6	1.87947	0.526339	1.89831	0.957536	0.0424645	-0.0460104	-0.0663122	-0.152794	0.87427	0.926979	0.273738
ENSMUSG00000005882	Uqcc1	2.9366	2.08643	2.99396	0.876271	0.123729	0.298661	-0.0126633	-0.00901721	0.0457291	0.995048	0.987702
ENSMUSG00000038241	Cep250	2.64647	1.45469	2.67354	0.939584	0.0604165	0.0820504	-0.00482854	-0.0857671	0.954139	0.998754	0.956645
ENSMUSG00000074646	6430550D23Rik	2.53943	1.33465	2.56572	0.94126	0.0587404	0.0612295	0.0323314	-0.00399262	0.936206	0.994531	0.998007
ENSMUSG00000005881	Ergic3	2.0603	0.544068	2.07333	0.970438	0.0295621	-0.175346	-0.183506	-0.165815	0.068432	0.102555	0.0528004
ENSMUSG00000038180	Spag4	1.85615	0.565848	1.87786	0.951249	0.0487514	-0.0843502	-0.42487	-0.36644	0.883245	0.181286	0.134176
ENSMUSG00000074643	Cpne1	2.46665	1.18921	2.48899	0.949856	0.0501443	0.0340087	-0.170222	-0.202957	0.974371	0.93794	0.73703
ENSMUSG00000089824	Rbm12	2.05106	0.873321	2.07898	0.937721	0.0622785	-0.0914914	0.130182	0.0263244	0.804309	0.841823	0.96447
ENSMUSG00000027618	Nfs1	2.3078	1.38417	2.35671	0.893473	0.106527	-0.129174	-0.088044	-0.0995615	0.566215	0.896332	0.670497
ENSMUSG00000067847	Romo1	0.740757	-0.585027	0.760799	0.9549	0.0450997	-0.217123	-0.0612822	-0.148938	0.216844	0.957526	0.42968
ENSMUSG00000027620	Rbm39	2.04258	0.858537	2.07011	0.938564	0.0614364	0.182291	-0.0144525	0.0703101	0.0283767	0.991021	0.579073
ENSMUSG00000038116	Phf20	2.86533	2.17612	2.94615	0.830188	0.169812	-0.00398203	0.00404077	0.0392195	0.987634	0.996526	0.81807
ENSMUSG00000046229	Scand1	-0.30103	-1.09691	-0.236572	0.862069	0.137931	-0.487646	-0.197477	0.0188038	0.0636515	0.834433	0.984413
ENSMUSG00000038085	Cnbd2	2.81314	2.1494	2.8984	0.82176	0.17824	0.125753	-0.373161	0.0270532	0.750579	0.221308	0.970514
ENSMUSG00000027624	Epb41l1	3.09094	2.19293	3.14266	0.887728	0.112272	-0.0356261	-0.0407095	-0.064005	0.953859	0.988881	0.912481
ENSMUSG00000027628	Aar2	2.15889	1.28103	2.21292	0.883019	0.116981	-0.0498806	-0.0574099	-0.137602	0.813277	0.918885	0.184145
ENSMUSG00000061689	Dlgap4	3.21826	2.5278	3.29887	0.830595	0.169405	-0.141036	-0.0452312	-0.0437536	0.906686	0.994531	0.979665
ENSMUSG00000067818	Myl9	1.79955	1.25912	1.9095	0.776327	0.223673	-0.163435	0.0035622	-0.0721058	0.710413	0.998754	0.909582
ENSMUSG00000062175	Tgif2	2.19074	1.71315	2.31556	0.750199	0.249801	0.0193887	-0.0600482	0.120529	0.987788	0.992357	0.91238
ENSMUSG00000074629	4930518I15Rik	0.70927	-0.49485	0.735599	0.941176	0.0588235	0.126118	-0.347298	-0.199247	0.910056	0.815645	0.839287
ENSMUSG00000027637	Rab5if	1.9935	0.835056	2.02266	0.935077	0.0649234	-0.167287	0.0873291	-0.13503	0.46978	0.926418	0.568597
ENSMUSG00000027634	Ndrg3	2.63536	1.89949	2.70861	0.844803	0.155197	-0.00644232	-0.0378969	-0.05196	0.975481	0.918899	0.617182
ENSMUSG00000027635	Dsn1	2.062	1.2033	2.11831	0.878384	0.121616	0.066208	-0.0411812	-0.129309	0.905658	0.990652	0.747785
ENSMUSG00000055485	Soga1	2.83844	1.74547	2.87215	0.925302	0.0746985	-0.20148	-0.0412636	-0.121374	0.889528	0.995492	0.9477
ENSMUSG00000027639	Samhd1	2.58024	1.89148	2.66114	0.830042	0.169958	-0.0932653	0.0737242	-0.0834113	0.840364	0.967172	0.865671
ENSMUSG00000027641	Rbl1	2.6572	1.99983	2.7436	0.819603	0.180397	0.129969	0.0665292	0.0121063	0.570825	0.94651	0.980847
ENSMUSG00000074627	Mroh8	2.64799	2.07063	2.74995	0.790745	0.209255	-0.067234	-0.235669	-0.0650184	0.940531	0.863442	0.949931
ENSMUSG00000027642	Rpn2	2.63046	1.94542	2.712	0.828832	0.171168	-0.097566	-0.0904147	-0.0885984	0.43655	0.67812	0.448024
ENSMUSG00000027643	Ghrh	2.31048	1.75967	2.41814	0.780451	0.219549	-1.05417	-0.0521875	-0.390182	0.00110946	0.993163	0.409416
ENSMUSG00000063019	Manbal	2.43266	1.64058	2.49765	0.861026	0.138974	-0.0480238	-0.020118	0.0518293	0.90242	0.993992	0.899359
ENSMUSG00000027646	Src	2.72039	1.96171	2.79017	0.851566	0.148434	-0.215261	-0.0951418	-0.122973	0.646128	0.96853	0.840834
ENSMUSG00000067787	Blcap	2.11027	1.20575	2.16126	0.889215	0.110785	-0.0324248	-0.0661446	-0.0335923	0.927439	0.930612	0.929193
ENSMUSG00000067786	Nnat	1.62803	-0.346787	1.63261	0.989514	0.0104858	-0.281057	-0.100467	-0.125371	0.23569	0.929808	0.721241
ENSMUSG00000027649	Ctnnbl1	3.14841	2.6684	3.27263	0.751249	0.248751	-0.129067	-0.164661	-0.0475371	0.400442	0.399635	0.853524
ENSMUSG00000037843	Vstm2l	2.45499	1.81908	2.54534	0.812179	0.187821	-0.0500445	0.0186681	0.104307	0.958664	0.995969	0.906232
ENSMUSG00000027650	Tti1	2.50856	1.95075	2.61469	0.783198	0.216802	-0.0626318	0.0735496	-0.0115176	0.7641	0.872533	0.974995
ENSMUSG00000027651	Rprd1b	2.92579	2.3843	3.03551	0.776749	0.223251	0.0191784	-0.114522	-0.029187	0.951187	0.671494	0.924855
ENSMUSG00000037820	Tgm2	2.56809	2.09538	2.69414	0.748091	0.251909	-0.0564697	0.284081	0.106178	0.957679	0.823485	0.916395
ENSMUSG00000037813	D630003M21Rik	2.66308	2.24834	2.80448	0.722115	0.277885	-0.0546835	0.0946273	0.169761	0.951187	0.976757	0.789313
ENSMUSG00000016024	Lbp	2.37164	1.96033	2.51399	0.720528	0.279472	0.195743	0.189274	0.445824	0.744008	0.899594	0.163101
ENSMUSG00000044349	Snhg11	1.87878	0.635484	1.9029	0.945976	0.0540236	0.303481	0.110565	0.174833	0.0422689	0.839834	0.327022
ENSMUSG00000027652	Ralgapb	2.57199	1.82341	2.64329	0.848602	0.151398	0.0472167	0.0507613	0.0575634	0.813277	0.923664	0.73241
ENSMUSG00000074625	Arhgap40	2.57245	2.18104	2.72046	0.711208	0.288792	-0.000146954	0.144223	0.604325	0.999765	0.973038	0.184304
ENSMUSG00000037771	Slc32a1	1.07096	-0.00436481	1.10602	0.922444	0.0775558	0.392122	-0.143963	-0.056776	0.35253	0.945448	0.956197
ENSMUSG00000037761	Actr5	2.24993	1.32366	2.29857	0.894051	0.105949	0.0845236	-0.0485546	0.00865985	0.731279	0.967144	0.985828
ENSMUSG00000037754	Ppp1r16b	2.97503	2.32822	3.06335	0.815981	0.184019	0.0945217	-0.0109336	-0.0829978	0.776433	0.995492	0.808569
ENSMUSG00000027654	Fam83d	2.35321	1.82308	2.46549	0.772182	0.227818	0.0835307	0.292269	0.236936	0.952705	0.913674	0.840651
ENSMUSG00000027655	Dhx35	2.8484	2.15954	2.92928	0.830074	0.169926	0.0909993	0.140889	-0.0440984	0.698166	0.639555	0.894625
ENSMUSG00000074622	Mafb	1.34918	1.09307	1.54077	0.643299	0.356701	-0.101597	0.103612	0.0799856	0.907862	0.977391	0.937983
ENSMUSG00000070544	Top1	2.43809	1.8936	2.54714	0.777948	0.222052	-0.0394098	0.0184881	0.0429373	0.88702	0.991021	0.881672
ENSMUSG00000016933	Plcg1	2.5355	1.7406	2.60009	0.8618	0.1382	0.025828	0.00289665	0.0465319	0.948821	0.998467	0.903093
ENSMUSG00000035877	Zhx3	2.73603	2.05846	2.81885	0.826374	0.173626	0.058746	0.162889	0.122659	0.761005	0.225348	0.272536
ENSMUSG00000027412	Lpin3	2.43575	2.00582	2.57298	0.729076	0.270924	0.0991864	0.302055	0.344675	0.925965	0.871284	0.551347
ENSMUSG00000057133	Chd6	2.95403	2.23462	3.02987	0.839767	0.160233	0.050692	0.00342846	-0.0130255	0.601008	0.99573	0.940773
ENSMUSG00000053141	Ptprt	3.76676	3.51015	3.95817	0.643563	0.356437	0.539833	0.323379	0.33679	1.3527e-06	0.0274703	0.003372
ENSMUSG00000016921	Srsf6	1.65801	-0.0362122	1.66671	0.980181	0.019819	0.0388858	-0.05569	-0.0259631	0.763726	0.78498	0.867891
ENSMUSG00000035576	L3mbtl1	2.52076	1.56027	2.5659	0.901288	0.0987121	-0.694936	-0.336268	-0.555404	0.0550385	0.727125	0.116977
ENSMUSG00000017868	Sgk2	2.28216	1.69767	2.38264	0.793449	0.206551	0.0518083	0.21423	-0.224555	0.954802	0.866177	0.666621
ENSMUSG00000017858	Ift52	2.38654	1.25164	2.41726	0.931707	0.0682927	-0.0490104	-0.137044	-0.095902	0.797783	0.377535	0.410797
ENSMUSG00000017861	Mybl2	2.61752	2.00061	2.7115	0.805417	0.194583	0.0707747	0.288644	0.224284	0.960336	0.914168	0.837438
ENSMUSG00000074607	Tox2	3.08815	2.46333	3.1806	0.808255	0.191745	-0.0879953	0.225028	0.188171	0.955259	0.95395	0.894874
ENSMUSG00000017817	Jph2	2.84408	2.30488	2.95431	0.775834	0.224166	0.00290494	0.170309	-0.340341	0.99759	0.91734	0.32842
ENSMUSG00000035399	Oser1	2.03689	0.683047	2.0557	0.957602	0.0423979	-0.0483913	0.300517	0.0909737	0.928522	0.377389	0.829294
ENSMUSG00000017943	Gdap1l1	2.22527	0.968016	2.24865	0.947596	0.0524045	-0.149816	-0.0789508	-0.117034	0.203127	0.820812	0.325779
ENSMUSG00000048486	Fitm2	1.861	0.659916	1.8875	0.940788	0.0592122	-0.046977	-0.13687	-0.11755	0.815385	0.400499	0.269814
ENSMUSG00000017679	Ttpal	2.23782	0.890421	2.25691	0.956996	0.0430042	-0.0359058	-0.164027	-0.143439	0.814396	0.0365271	0.0200148
ENSMUSG00000017707	Serinc3	2.10274	1.02898	2.13792	0.922187	0.0778134	0.0754362	-0.0272526	-0.0679169	0.719437	0.98299	0.740477
ENSMUSG00000035268	Pkig	2.67923	2.25394	2.81772	0.72696	0.27304	-0.0482101	-0.0577955	0.0814106	0.879289	0.950882	0.730509
ENSMUSG00000017697	Ada	2.40336	1.88705	2.51883	0.766533	0.233467	-0.0422427	0.420034	0.187242	0.962013	0.436442	0.725237
ENSMUSG00000035226	Rims4	2.78728	2.16017	2.87929	0.80907	0.19093	-0.224215	-0.0796595	-0.121653	0.663094	0.981125	0.860829
ENSMUSG00000018326	Ywhab	2.26751	0.996949	2.2902	0.949097	0.0509035	-0.0248024	-0.0273215	-0.0367664	0.881707	0.957906	0.790151
ENSMUSG00000018322	Tomm34	2.27522	1.09061	2.30272	0.938639	0.0613607	0.0278591	0.0207222	0.110065	0.91838	0.987176	0.397775
ENSMUSG00000018209	Stk4	2.92063	2.32813	3.01947	0.796453	0.203547	0.0371877	-0.0981447	-0.110549	0.864126	0.667164	0.30934
ENSMUSG00000040164	Kcns1	1.95415	1.38292	2.0574	0.788399	0.211601	1.47382	0.45972	0.537699	8.76794e-05	0.645682	0.271281
ENSMUSG00000016995	Matn4	2.36206	1.48911	2.41667	0.881846	0.118154	-0.17355	-0.0939187	-0.250496	0.465503	0.924485	0.145761
ENSMUSG00000017007	Rbpjl	2.12087	1.70885	2.26302	0.720858	0.279142	0.171433	0.216219	-0.143761	0.897508	0.962834	0.929193
ENSMUSG00000017009	Sdc4	2.33005	1.94665	2.48038	0.707404	0.292596	-0.038894	0.257328	0.282999	0.930863	0.282485	0.0664407
ENSMUSG00000045503	Sys1	2.24876	1.41731	2.30848	0.871523	0.128477	0.0062226	-0.0741673	-0.111867	0.986839	0.883272	0.438466
ENSMUSG00000017720	Trp53tg5	1.55877	0.670246	1.61156	0.885533	0.114467	0.176953	0.00913863	-0.285935	0.812916	0.997446	0.582859
ENSMUSG00000017734	Dbndd2	1.66389	0.641474	1.70329	0.913267	0.0867327	0.010791	-0.000976997	-0.13563	0.986285	0.999094	0.664084
ENSMUSG00000017721	Pigt	2.2124	0.856124	2.23111	0.957829	0.0421708	-0.241129	-0.126039	-0.143903	0.594028	0.944523	0.799449
ENSMUSG00000076434	Wfdc3	2.03334	1.25091	2.09968	0.858347	0.141653	-0.345215	-0.410452	-0.222383	0.548082	0.629412	0.704358
ENSMUSG00000017299	Dnttip1	2.24035	1.12352	2.27233	0.92901	0.0709898	-0.0517834	-0.0402284	0.0336988	0.882013	0.981141	0.937983
ENSMUSG00000050373	Snx21	1.96147	0.642465	1.98182	0.954223	0.0457769	-0.0662232	-0.0534233	-0.0536736	0.83705	0.965669	0.88262
ENSMUSG00000017307	Acot8	2.10648	0.841359	2.12945	0.948488	0.0515123	-0.121294	-0.297649	-0.180378	0.799563	0.50341	0.61277
ENSMUSG00000045822	Zswim3	2.18103	1.0461	2.21175	0.93171	0.06829	-0.197541	-0.231218	-0.167792	0.426651	0.509751	0.486515
ENSMUSG00000017764	Zswim1	1.77342	0.133539	1.78326	0.977598	0.0224016	0.116629	-0.236225	-0.043764	0.669658	0.342746	0.920723
ENSMUSG00000039873	Neurl2	1.5084	0.136721	1.52647	0.959238	0.0407617	0.172519	-0.355622	-0.148535	0.876705	0.833505	0.905266
ENSMUSG00000017760	Ctsa	2.10981	0.672098	2.12538	0.964786	0.0352139	-0.0640312	-0.129503	-0.154828	0.695171	0.390649	0.0662983
ENSMUSG00000017754	Pltp	2.30653	1.44514	2.36252	0.879047	0.120953	-0.155819	0.106513	0.0261805	0.55354	0.887727	0.962772
ENSMUSG00000039849	Pcif1	2.29987	0.876218	2.31594	0.963669	0.0363311	0.0126886	0.0442411	0.10989	0.986193	0.986465	0.804167
ENSMUSG00000039834	Zfp335	2.39793	0.815578	2.40915	0.974506	0.0254936	-0.181346	-0.0975323	-0.0304516	0.815478	0.981416	0.982158
ENSMUSG00000017737	Mmp9	2.26915	1.61247	2.35567	0.819368	0.180632	-0.024354	0.12798	-0.120856	0.984336	0.972161	0.898637
ENSMUSG00000017740	Slc12a5	2.53765	1.36736	2.56604	0.936713	0.0632868	-0.144315	0.0727719	-0.00356828	0.744008	0.974279	0.998007
ENSMUSG00000039804	Ncoa5	2.36737	1.21696	2.39704	0.933944	0.0660561	-0.0128887	-0.0495044	-0.0102732	0.972718	0.957753	0.981924
ENSMUSG00000053166	Cdh22	3.14061	2.60695	3.25209	0.773609	0.226391	-0.164775	0.270481	0.247473	0.88114	0.901424	0.783718
ENSMUSG00000017664	Slc35c2	2.1967	1.33143	2.25222	0.879993	0.120007	-0.00257217	-0.160527	-0.165464	0.994676	0.439925	0.175156
ENSMUSG00000017670	Elmo2	2.69969	1.73926	2.74483	0.901276	0.0987241	-0.0677344	0.00440214	0.0589375	0.689418	0.996716	0.725237
ENSMUSG00000017667	Zfp334	2.39818	1.00217	2.41529	0.961374	0.0386256	0.0542472	-0.109553	-0.0879165	0.688905	0.393104	0.324775
ENSMUSG00000018459	Slc13a3	2.81793	2.34978	2.94513	0.746105	0.253895	-0.221604	0.0433513	0.345544	0.911468	0.995969	0.841624
ENSMUSG00000039725	Trp53rka	1.56259	0.11059	1.57766	0.965887	0.0341134	-0.105169	-0.084118	-0.171995	0.73262	0.935908	0.392295
ENSMUSG00000027661	Slc2a10	2.17705	1.55133	2.26933	0.808574	0.191426	-0.296236	0.225572	-0.0487856	0.576824	0.878967	0.964164
ENSMUSG00000017897	Eya2	3.28804	2.92585	3.44469	0.697195	0.302805	0.258914	0.221037	0.858571	0.877884	0.975174	0.297755
ENSMUSG00000039671	Zmynd8	3.15059	2.21558	3.19831	0.895943	0.104057	0.00392672	0.0298457	0.0584562	0.994711	0.991021	0.901777
ENSMUSG00000027678	Ncoa3	2.81113	2.19584	2.90542	0.804826	0.195174	-0.0487973	-0.0612861	-0.000931345	0.907212	0.963238	0.998642
ENSMUSG00000006800	Sulf2	3.01646	2.40591	3.11169	0.803111	0.196889	0.0662131	-0.036079	-0.11241	0.917493	0.992357	0.835538
ENSMUSG00000039621	Prex1	3.24505	2.69979	3.35393	0.778254	0.221746	-0.00267963	0.149978	0.114736	0.997503	0.905481	0.840309
ENSMUSG00000042854	Trp53rkb	1.8236	0.161368	1.83296	0.978698	0.0213016	0.116694	-0.00224948	0.109024	0.781579	0.998754	0.793937
ENSMUSG00000074582	Arfgef2	2.98951	2.05964	3.03777	0.894835	0.105165	0.0913511	-0.102804	-0.187527	0.487929	0.587225	0.0140142
ENSMUSG00000002718	Cse1l	2.45275	1.47509	2.49622	0.90475	0.0952502	0.103712	-0.022832	-0.0148222	0.45482	0.98505	0.964146
ENSMUSG00000039536	Stau1	2.52859	1.67504	2.58553	0.877112	0.122888	0.0058022	-0.0184517	-0.0842069	0.988224	0.992357	0.712117
ENSMUSG00000017999	Ddx27	2.34456	0.838219	2.35789	0.969777	0.0302226	-0.0452778	0.0374842	-0.0190931	0.945336	0.991021	0.983429
ENSMUSG00000039501	Znfx1	2.45465	1.22427	2.47947	0.944435	0.0555648	-0.116282	-0.14166	-0.136954	0.864553	0.936698	0.826858
ENSMUSG00000050556	Kcnb1	3.07264	2.31804	3.14303	0.850373	0.149627	-0.0624353	-0.257669	-0.225416	0.905681	0.514559	0.388233
ENSMUSG00000017969	Ptgis	2.75121	2.04743	2.82959	0.834864	0.165136	0.0490362	-0.229418	-0.193747	0.970967	0.93475	0.852077
ENSMUSG00000017929	B4galt5	2.71596	2.06483	2.80349	0.817466	0.182534	-0.100464	-0.00233567	-0.170926	0.715016	0.998692	0.336073
ENSMUSG00000039463	Slc9a8	2.70916	1.81717	2.76156	0.886341	0.113659	0.119052	0.0351383	0.0221278	0.516464	0.978594	0.953722
ENSMUSG00000047030	Spata2	2.12911	1.04883	2.16379	0.923256	0.0767437	0.0513929	0.110324	-0.0559384	0.908508	0.887989	0.904684
ENSMUSG00000006418	Rnf114	2.26643	1.15685	2.29893	0.927902	0.0720979	-0.0826115	-0.0130734	-0.208837	0.627151	0.993992	0.0165308
ENSMUSG00000078923	Ube2v1	2.43765	1.32736	2.47009	0.928011	0.0719888	0.0216019	-0.0250635	-0.103237	0.984994	0.995492	0.911353
ENSMUSG00000090213	Tmem189	2.69577	2.00013	2.7755	0.832264	0.167736	0.0172092	-0.00974979	-0.143907	0.965139	0.995492	0.372089
ENSMUSG00000056501	Cebpb	-0.0362122	-0.318759	0.146128	0.657143	0.342857	0.0349124	0.150903	0.26492	0.980309	0.971453	0.745839
ENSMUSG00000027540	Ptpn1	2.67109	1.87898	2.73607	0.861033	0.138967	-0.182246	-0.0702134	0.0141735	0.222482	0.922029	0.974556
ENSMUSG00000044641	Pard6b	2.46581	1.87233	2.56445	0.796821	0.203179	0.137607	-0.118371	-0.175704	0.783227	0.94276	0.664322
ENSMUSG00000051149	Adnp	2.1432	0.980912	2.17211	0.935612	0.0643881	-0.109282	0.11048	0.0228853	0.865762	0.958071	0.982795
ENSMUSG00000078919	Dpm1	2.1854	0.939519	2.20938	0.94628	0.0537203	0.180364	-0.104502	-0.131158	0.719437	0.959014	0.817031
ENSMUSG00000074576	Mocs3	1.59123	-0.431798	1.59533	0.990606	0.00939444	0.127203	-0.0139531	-0.00286093	0.847827	0.996716	0.998007
ENSMUSG00000074575	Kcng1	2.43899	1.98259	2.5692	0.740946	0.259054	0.57075	-0.180101	0.403113	0.0719805	0.91018	0.250289
ENSMUSG00000027544	Nfatc2	3.22515	2.67615	3.3332	0.779733	0.220267	0.171731	-0.0615973	-0.0783775	0.714141	0.982953	0.907189
ENSMUSG00000027546	Atp9a	3.18644	2.14085	3.22388	0.917401	0.0825993	-0.0274938	-0.0332205	-0.0971415	0.934421	0.981263	0.607596
ENSMUSG00000027551	Zfp64	2.94519	2.11444	3.005	0.871339	0.128661	0.0638125	-0.270148	-0.194265	0.904224	0.506878	0.515083
ENSMUSG00000047907	Tshz2	3.71369	3.1521	3.819	0.784671	0.215329	0.42054	-0.0309214	0.0189346	0.0148807	0.991021	0.977014
ENSMUSG00000052056	Zfp217	2.54545	2.2704	2.73037	0.653243	0.346757	-0.131572	0.1662	0.0680545	0.73385	0.81524	0.897311
ENSMUSG00000013523	Bcas1	2.89451	2.37199	3.00854	0.769084	0.230916	0.188365	0.140227	-0.205414	0.625768	0.89529	0.529767
ENSMUSG00000052033	Pfdn4	2.41641	1.74981	2.50116	0.822721	0.177279	0.0748581	-0.13764	-0.0622185	0.88327	0.886419	0.915721
ENSMUSG00000027560	Dok5	3.19942	2.7315	3.32668	0.746007	0.253993	0.169696	-0.0370394	-0.161878	0.51173	0.986465	0.493974
ENSMUSG00000067578	Cbln4	1.71605	1.28285	1.85239	0.730561	0.269439	0.221508	-0.155791	-0.265834	0.0958638	0.543239	0.0122087
ENSMUSG00000038537	Mc3r	1.72514	0.633468	1.75895	0.925094	0.0749064	-0.670824	-1.02991	-0.480348	0.0915148	0.0043234	0.251081
ENSMUSG00000027495	Fam210b	2.03585	1.66502	2.1899	0.701379	0.298621	-0.0699345	-0.212029	-0.357585	0.881707	0.639555	0.0414625
ENSMUSG00000027496	Aurka	2.24325	1.51001	2.3169	0.844007	0.155993	-0.208374	-0.443703	0.224539	0.783637	0.606797	0.730552
ENSMUSG00000027498	Cstf1	2.23179	0.735599	2.24543	0.969085	0.0309152	-0.0759881	-0.0406088	-0.0334192	0.82178	0.982832	0.94257
ENSMUSG00000027502	Rtf2	2.54896	1.56597	2.59193	0.905803	0.0941974	0.0407545	0.0757476	0.0167806	0.863391	0.847535	0.958819
ENSMUSG00000074569	Gcnt7	2.03882	0.991226	2.07609	0.917751	0.0822493	0.184037	0.203547	0.0618138	0.626089	0.770983	0.921855
ENSMUSG00000008999	Bmp7	2.98543	2.56438	3.12508	0.725021	0.274979	-0.211365	0.0154779	0.534898	0.883245	0.997428	0.531582
ENSMUSG00000027509	Rae1	2.25527	0.924796	2.2751	0.955363	0.0446367	-0.0249523	-0.0613952	-0.0615529	0.930479	0.917518	0.75386
ENSMUSG00000027510	Rbm38	2.17209	1.88235	2.35198	0.660864	0.339136	-0.074469	0.123071	0.311418	0.909524	0.949646	0.324775
ENSMUSG00000038400	Pmepa1	2.86282	2.4837	3.01441	0.705361	0.294639	0.0831993	0.216706	0.255326	0.931959	0.899548	0.668243
ENSMUSG00000027519	Rab22a	2.60205	2.12859	2.72791	0.748414	0.251586	5.1507e-05	-0.00740637	-0.00878376	0.999576	0.994531	0.970927
ENSMUSG00000054455	Vapb	2.63222	1.89421	2.70514	0.84545	0.15455	0.158418	0.0198896	-0.0045521	0.00712424	0.976087	0.984552
ENSMUSG00000027522	Stx16	2.29859	1.90639	2.44637	0.711582	0.288418	0.254301	0.165169	0.14226	6.47792e-09	0.00221572	0.00179454
ENSMUSG00000039263	Npepl1	2.41254	1.79748	2.50688	0.80475	0.19525	-0.140624	0.0133964	-0.142308	0.702386	0.995492	0.669898
ENSMUSG00000027523	Gnas	2.84514	2.11524	2.91932	0.84299	0.15701	-0.0159787	-0.173195	-0.172436	0.985536	0.867393	0.689241
ENSMUSG00000016253	Nelfcd	2.28268	1.37912	2.33378	0.888995	0.111005	0.0670262	-0.0693337	-0.036901	0.77119	0.907622	0.903337
ENSMUSG00000016256	Ctsz	2.2025	1.30341	2.2541	0.887976	0.112024	-0.276946	-0.356195	-0.306494	0.120228	0.0539945	0.0330689
ENSMUSG00000016252	Atp5e	1.48806	0.383815	1.52094	0.927075	0.0729245	0.0966903	-0.209467	-0.243012	0.772034	0.512215	0.156194
ENSMUSG00000016257	Prelid3b	1.88776	0.671173	1.91336	0.942746	0.0572545	-0.103136	0.00961905	-0.0878646	0.643854	0.995492	0.6858
ENSMUSG00000050600	Zfp831	2.78263	2.30449	2.90731	0.750438	0.249562	-0.410125	-0.886094	-0.395228	0.103782	7.53697e-06	0.0782735
ENSMUSG00000027524	Edn3	2.2667	1.92521	2.42972	0.68704	0.31296	0.204932	-0.15397	-0.0768382	0.730464	0.938862	0.932809
ENSMUSG00000078905	Gm14393	1.33304	0.606381	1.40773	0.842002	0.157998	-0.475789	-0.251558	-0.0678465	0.15681	0.814166	0.937577
ENSMUSG00000090093	Gm14399	1.48401	0.895975	1.58377	0.794785	0.205215	-0.209399	0.177559	0.157933	0.211658	0.534025	0.357827
ENSMUSG00000078902	Gm14443	1.54438	0.426511	1.57628	0.929168	0.0708317	-0.212561	0.193178	0.273824	0.0816919	0.259951	0.00319395
ENSMUSG00000078877	Gm14295	1.40968	0.338456	1.44506	0.921766	0.0782343	-0.446903	0.0958825	0.00846478	0.0734074	0.958441	0.993806
ENSMUSG00000078872	Gm14401	1.76076	0.778151	1.80376	0.905727	0.0942729	-0.551133	0.162424	0.000999076	0.179151	0.949785	0.999195
ENSMUSG00000078870	Gm14410	1.69574	0.657056	1.73376	0.91619	0.0838102	-0.133434	-0.0473103	-0.028684	0.461715	0.967668	0.93802
ENSMUSG00000078868	Gm14412	1.25947	0.488551	1.32746	0.855093	0.144907	-1.11077	0.126534	0.181415	9.1589e-08	0.944884	0.683144
ENSMUSG00000078867	Gm14418	1.4112	0.487138	1.46007	0.893569	0.106431	-0.8896	0.262422	-0.183022	0.0689215	0.921435	0.867891
ENSMUSG00000078866	Zfp970	1.59123	0.723456	1.64645	0.8806	0.1194	-0.627244	-0.0216245	0.0777289	0.00084058	0.994531	0.884281
ENSMUSG00000094786	Gm14403	1.5876	0.865696	1.66304	0.840539	0.159461	-0.707269	-0.163972	0.151475	0.0120532	0.926418	0.803227
ENSMUSG00000078864	Gm14322	1.28747	0.127105	1.31649	0.935344	0.0646562	-0.945606	0.24461	-0.0677738	0.002542	0.868083	0.948931
ENSMUSG00000095362	Gm14325	1.33676	0.252853	1.37116	0.923846	0.076154	-0.0913038	-0.0371977	-0.0256305	0.815357	0.986506	0.966727
ENSMUSG00000078862	Gm14326	1.71391	0.849419	1.76953	0.879803	0.120197	-0.0864727	-0.0535318	0.0701327	0.774315	0.968638	0.82397
ENSMUSG00000074519	Zfp971	1.37144	0.10721	1.39445	0.948387	0.0516129	0.0444473	0.106851	0.0534499	0.910521	0.871284	0.892862
ENSMUSG00000078861	Zfp931	1.36408	0.725912	1.45401	0.812972	0.187028	-0.0790792	0.0251283	0.056947	0.790251	0.991021	0.867891
ENSMUSG00000027525	Phactr3	3.16698	2.63762	3.27944	0.771869	0.228131	-0.0052073	0.0723452	0.106723	0.987104	0.851327	0.394814
ENSMUSG00000060445	Sycp2	2.22389	1.78426	2.35851	0.733465	0.266535	0.0982415	0.145244	0.262918	0.834557	0.871284	0.282083
ENSMUSG00000049999	Ppp1r3d	1.61437	0.761928	1.67145	0.876838	0.123162	-0.0461591	0.0584437	0.126927	0.912335	0.96853	0.609086
ENSMUSG00000070476	Fam217b	2.00932	1.18554	2.07004	0.869532	0.130468	0.188322	0.169238	0.0726238	0.108528	0.290986	0.691543
ENSMUSG00000000305	Cdh4	3.62623	3.26703	3.78378	0.695738	0.304262	0.274781	0.294192	0.463152	0.284162	0.382237	0.00680502
ENSMUSG00000039117	Taf4	2.65207	2.04681	2.74834	0.801178	0.198822	-0.0423553	0.0716901	0.0539312	0.958776	0.982832	0.950877
ENSMUSG00000039108	Lsm14b	1.92062	0.740363	1.94839	0.93806	0.0619404	-0.103714	0.0470746	0.0870432	0.48511	0.943162	0.55066
ENSMUSG00000027566	Psma7	1.74554	0.09691	1.75519	0.978035	0.0219645	0.0439128	0.0517141	0.0418498	0.88575	0.957753	0.901662
ENSMUSG00000039086	Ss18l1	2.4259	1.01912	2.4426	0.962285	0.0377154	0.0323302	0.0211421	0.0697555	0.900069	0.986506	0.69367
ENSMUSG00000039069	Mtg2	2.1671	1.36399	2.23056	0.864036	0.135964	-0.0286912	-0.108829	-0.0660639	0.964943	0.929194	0.905876
ENSMUSG00000039059	Hrh3	1.81737	1.20385	1.91201	0.804188	0.195812	-0.538947	-0.185597	-0.18001	0.120228	0.906089	0.766667
ENSMUSG00000039050	Osbpl2	2.46875	1.69819	2.53679	0.854989	0.145011	0.0432556	0.149729	0.0583148	0.755771	0.0644955	0.573233
ENSMUSG00000039041	Adrm1	1.65369	0.0128372	1.66351	0.977648	0.0223524	-0.1213	-0.10205	-0.0254992	0.613993	0.867393	0.956645
ENSMUSG00000015647	Lama5	2.89523	2.18825	2.97309	0.835878	0.164122	-0.13005	-0.272363	-0.36154	0.933407	0.939228	0.727585
ENSMUSG00000039001	Rps21	-0.19382	-1.30103	-0.161151	0.927536	0.0724638	-0.0799257	-0.0801781	-0.0721067	0.842475	0.947567	0.865405
ENSMUSG00000038990	Cables2	2.08939	1.05918	2.12812	0.914678	0.0853218	-0.096267	0.0296178	0.0295067	0.692951	0.985685	0.941254
ENSMUSG00000038963	Slco4a1	2.34836	1.92236	2.48666	0.727288	0.272712	-0.0199298	0.884036	0.902225	0.987051	0.0186721	0.00157302
ENSMUSG00000027568	Ntsr1	2.55686	2.28852	2.74412	0.649735	0.350265	-0.303357	0.09963	-0.268699	0.474885	0.970845	0.504931
ENSMUSG00000027569	Mrgbp	1.52238	0.607455	1.57223	0.891552	0.108448	-0.152853	-0.0726106	-0.00723562	0.400561	0.924843	0.989493
ENSMUSG00000049401	Ogfr	1.7121	0.320146	1.72937	0.961026	0.0389744	-0.147342	-0.0477509	-0.0814021	0.651782	0.982832	0.851449
ENSMUSG00000027570	Col9a3	2.29219	1.92474	2.44725	0.699743	0.300257	-0.337231	-0.293157	-0.431054	0.664893	0.877231	0.477389
ENSMUSG00000038914	Dido1	2.49961	1.47378	2.53872	0.913889	0.0861114	0.0644555	0.023595	0.0460478	0.670016	0.980539	0.788403
ENSMUSG00000027573	Gid8	1.68002	0.39794	1.70213	0.950362	0.0496376	0.0592165	0.00329313	0.0307077	0.809671	0.997428	0.924255
ENSMUSG00000038848	Ythdf1	1.92239	0.948413	1.96621	0.904016	0.0959844	0.0350854	0.109454	0.0897134	0.927669	0.826159	0.725237
ENSMUSG00000038840	Birc7	1.58223	1.07664	1.70023	0.76209	0.23791	-0.13784	0.2703	0.247395	0.88824	0.887727	0.73584
ENSMUSG00000027574	Nkain4	1.97653	1.71307	2.16551	0.647175	0.352825	-0.244877	0.104232	0.0134784	0.186437	0.883272	0.9815
ENSMUSG00000027575	Arfgap1	2.10831	0.812245	2.12974	0.95186	0.04814	-0.035028	0.00124105	0.00379926	0.857076	0.998754	0.992272
ENSMUSG00000016356	Col20a1	2.36252	2.04665	2.53372	0.674216	0.325784	-0.315152	0.145443	-0.205796	0.642407	0.966706	0.804996
ENSMUSG00000027577	Chrna4	2.39529	2.35551	2.67689	0.522885	0.477115	-0.143022	0.171926	-0.278283	0.838674	0.922822	0.539664
ENSMUSG00000016346	Kcnq2	2.61868	1.83085	2.68426	0.859852	0.140148	-0.0670197	0.104962	0.138122	0.700858	0.618104	0.162944
ENSMUSG00000016349	Eef1a2	1.92462	0.836324	1.95868	0.924553	0.0754468	-0.0487716	0.0489934	0.0268071	0.964857	0.992544	0.984413
ENSMUSG00000016344	Ppdpf	0.0191163	-0.244125	0.208173	0.647059	0.352941	-0.219443	-0.0935357	0.0278541	0.247151	0.90595	0.954813
ENSMUSG00000027580	Helz2	2.40011	1.57368	2.46048	0.870223	0.129777	-0.268978	-0.0483588	-0.122348	0.700858	0.993992	0.905189
ENSMUSG00000038705	Gmeb2	2.2613	1.50637	2.33164	0.850469	0.149531	0.0635859	0.0354232	-0.0105669	0.770499	0.975174	0.978321
ENSMUSG00000027581	Stmn3	1.49693	0.1959	1.51812	0.952381	0.047619	0.00575049	0.0881565	-0.0139131	0.988765	0.893982	0.978321
ENSMUSG00000038685	Rtel1	2.39382	1.55072	2.45206	0.874497	0.125503	0.0379137	0.0183317	-0.0453437	0.906329	0.992357	0.887045
ENSMUSG00000038671	Arfrp1	1.67752	0.432969	1.70157	0.946123	0.0538767	-0.0738949	0.0240935	-0.0413214	0.656088	0.982953	0.84504
ENSMUSG00000027582	Zgpat	2.01997	1.19535	2.08057	0.869751	0.130249	-0.131993	0.00279713	0.0353738	0.804709	0.998754	0.968362
ENSMUSG00000027583	Zbtb46	2.63433	2.07588	2.74032	0.783449	0.216551	-0.0820612	0.215196	0.128975	0.726325	0.209763	0.409566
ENSMUSG00000000827	Tpd52l2	2.04759	0.943495	2.08048	0.927052	0.0729478	-0.0752802	0.070369	-0.0186736	0.447584	0.715242	0.922737
ENSMUSG00000000826	Dnajc5	2.28961	1.22115	2.32521	0.921305	0.0786947	0.0322904	0.0380953	-0.0262795	0.882138	0.950882	0.916395
ENSMUSG00000089917	Uckl1	2.07604	1.07408	2.11725	0.909462	0.0905378	-0.0877686	-0.0192877	-0.0582046	0.748088	0.993416	0.860629
ENSMUSG00000000823	Zfp512b	1.93837	0.575188	1.95679	0.958467	0.0415332	0.0331067	-0.0120124	-0.00314881	0.965139	0.996638	0.998007
ENSMUSG00000002455	Prpf6	2.54421	1.50596	2.58226	0.916112	0.0838883	0.117403	-0.034813	-0.00391149	0.138449	0.938862	0.989094
ENSMUSG00000038605	Samd10	1.37171	0.190332	1.39941	0.93821	0.0617899	-0.049433	0.0279066	-0.074228	0.889528	0.989721	0.804996
ENSMUSG00000108976	Gm29797	1.34272	0.674861	1.42724	0.823145	0.176855	-0.0308676	-0.221887	-0.348232	0.980733	0.928002	0.545237
ENSMUSG00000046470	Sox18	1.03961	0.376577	1.12499	0.821522	0.178478	-0.491192	0.0884685	-0.242332	0.494946	0.990337	0.80972
ENSMUSG00000059540	Tcea2	1.67145	1.00604	1.75641	0.822323	0.177677	-0.0900079	-0.0406235	0.0132768	0.62389	0.965651	0.972312
ENSMUSG00000002458	Rgs19	1.64523	0.577492	1.68088	0.921184	0.0788157	-0.472995	-0.122475	-0.193294	0.00062279	0.833903	0.297535
ENSMUSG00000027584	Oprl1	1.60444	0.0827854	1.61731	0.970794	0.0292059	-0.107507	0.157561	0.133419	0.732408	0.723115	0.592162
[truncated: 12,392 more rows]
